# Supplementary material for: Integrated transcriptomic and proteomic analysis reveals the complex molecular mechanisms underlying stone cell formation in Korla pear
Source: Sci Rep. 2021 Apr 8;11:7688. doi: 10.1038/s41598-021-87262-3 (PMC8032765; doi:10.1038/s41598-021-87262-3)
Supplement: Supplementary file 1 — Supplementary Information 1. [file 41598_2021_87262_MOESM1_ESM.xlsx]

## Sheet: Sheet3
Genes and proteins enriched in lignin biosynthetic pathway
	Sheets	Discription
	sheet: All DEGs	This sheet includes all of differentially expressed genes (DEGs) identified in this paper
	sheet: All correlated proteins	This sheet includes all of proteins correlated with genes identified in this paper (including differenly /not differentially accumulated proteins)
	sheet: All correlated DEGs	This sheet includes DEGs correlated with proteins, including including differentially /not differentially accumulated proteins
	sheet: Correlated DAPs	This sheet includes all of differentially accumulated proteins that correlated with DEGs
	Converted data	This sheet includes all of DEGs and DAPs used to draw heat map grath in text file, including normalized figuers using Min-MAX normalization method

## Sheet: All DEGs
Gene_id		gene_description	Day20_1_fpkm	Day20_2_fpkm	Day20_3_fpkm	Day50_1_fpkm	Day50_2_fpkm	Day50_3_fpkm	Day80_1_fpkm	Day80_2_fpkm	Day80_3_fpkm	Day20 fpkm	Day50 fpkm	Day80 fpkm	Day50vsDay20	Day80vsDay20	Day80vsDay50
103934948	NP_001306736.1	phenylalanine ammonia-lyase 1	68.9244	64.4825	68.9654	80.4207	78.3038	75.7593	31.9429	29.0421	28.9581	67.4574	78.1613	29.981	FALSE	DOWN	DOWN
103962533	0	phenylalanine ammonia-lyase 1-like	6.5711	5.09634	5.01279	7.88953	5.81518	4.95766	2.97855	2.9199	2.5745	5.56008	6.22079	2.82432	FALSE	DOWN	DOWN
103945990	XP_009354868.1	trans-cinnamate 4-monooxygenase	175.063	169.215	160.143	250.577	241.365	237.255	381.717	367.407	352.439	168.14	243.066	367.188	UP	UP	UP
103963306	XP_009374388.1	trans-cinnamate 4-monooxygenase	393.409	378.577	366.191	183.473	191.809	178.613	117.546	120.236	115.862	379.392	184.632	117.881	DOWN	DOWN	DOWN
103960242	XP_009370961.1	4-coumarate--CoA ligase 1	95.0687	110.839	102.051	9.79697	11.102	10.3888	1.64047	2.03406	2.17897	102.653	10.4292	1.95117	DOWN	DOWN	DOWN
103945464	0	4-coumarate--CoA ligase 1-like	28.4433	29.4536	28.9889	2.47435	2.7712	2.76557	1.33773	0.505225	0.398963	28.9619	2.67037	0.747304	DOWN	DOWN	DOWN
103927375	XP_009334566.1	4-coumarate--CoA ligase 2-like	134.844	110.262	109.381	13.4285	15.55	12.9835	0.728738	0.510433	0.474094	118.163	13.9873	0.571088	DOWN	DOWN	DOWN
103939486	0	4-coumarate--CoA ligase 2-like	27.4415	27.4704	28.8374	3.97455	4.11598	2.15827	0.482735	0.474983	0.13753	27.9164	3.41627	0.365083	DOWN	DOWN	DOWN
103943288	0	4-coumarate--CoA ligase 2-like	20.5261	22.1104	19.4351	1.07807	0.897775	0.368045	0.127338	0.0455612	0.0341796	20.6905	0.781297	0.0690263	DOWN	DOWN	DOWN
103927137	XP_009334310.1	4-coumarate--CoA ligase-like 5	13.6671	11.9497	11.9429	71.0494	66.0756	53.933	2.06894	2.64643	2.18895	12.5199	63.686	2.30144	UP	DOWN	DOWN
103928538	0	4-coumarate--CoA ligase-like 6	0.211893	0.0143348	0.137464	0.0830719	0.0114017	0.105169	0	0	0	0.121231	0.0665474	0	FALSE	DOWN	FALSE
103947702	XP_009356915.1	4-coumarate--CoA ligase-like 7	57.2387	50.0401	50.6761	93.4324	95.8271	84.7527	113.953	101.957	108.252	52.6516	91.3374	108.054	UP	UP	FALSE
103929133	XP_018498503.1	4-coumarate--CoA ligase-like 9%2C transcript variant X2||4-coumarate--CoA ligase-like 9%2C transcript variant X1	12.5081	11.1096	12.4953	20.6186	18.6834	15.7702	22.391	24.1111	21.2318	12.0377	18.3574	22.578	UP	UP	FALSE
103949908	XP_018503632.1	4-coumarate--CoA ligase-like 9%2C transcript variant X4||4-coumarate--CoA ligase-like 9%2C transcript variant X3||4-coumarate--CoA ligase-like 9%2C transcript variant X1||4-coumarate--CoA ligase-like 9%2C transcript variant X2	28.1122	29.3175	29.8888	13.3903	12.7633	12.4489	5.12402	3.84695	4.54397	29.1062	12.8675	4.50498	DOWN	DOWN	DOWN
103940185	0	shikimate O-hydroxycinnamoyltransferase-like	0.583655	0.338441	0.373234	0.245164	0.174975	0.0310377	0	0	0.092237	0.431777	0.150392	0.0307457	FALSE	DOWN	FALSE
103945376	XP_009354208.1	shikimate O-hydroxycinnamoyltransferase-like	339.625	348.236	349.72	225.154	237.198	251.728	57.6904	57.851	62.4736	345.86	238.027	59.3383	DOWN	DOWN	DOWN
103945380	NP_001289240.1	shikimate O-hydroxycinnamoyltransferase-like	107.299	107.356	105.329	8.95005	10.2474	10.3777	1.36726	1.17323	0.719763	106.662	9.85838	1.08675	DOWN	DOWN	DOWN
103955861	XP_009366045.2	shikimate O-hydroxycinnamoyltransferase-like	87.6002	77.1272	86.4846	23.0805	23.5607	25.6376	7.7236	6.99092	9.39317	83.7373	24.0929	8.0359	DOWN	DOWN	DOWN
103955862	0	shikimate O-hydroxycinnamoyltransferase-like	0.222642	0.232384	0.297129	0.205745	0.246448	0.0710381	0.017875	0.017588	0	0.250718	0.174411	0.011821	FALSE	DOWN	FALSE
103955880	0	shikimate O-hydroxycinnamoyltransferase-like	1.82331	1.49802	1.77002	0.0516738	0.191492	0.367981	0.0246916	0.0485902	0	1.69711	0.203716	0.0244273	DOWN	DOWN	FALSE
103964288	0	shikimate O-hydroxycinnamoyltransferase-like%2C transcript variant X2||shikimate O-hydroxycinnamoyltransferase-like%2C transcript variant X1	8.048	7.19075	6.59706	0.930803	0.61322	0.611858	0.0957968	0.080793	0.0942825	7.2786	0.718627	0.0902908	DOWN	DOWN	DOWN
103962879	XP_009373929.1	bifunctional 3-dehydroquinate dehydratase/shikimate dehydrogenase%2C chloroplastic-like%2C transcript variant X1||bifunctional 3-dehydroquinate dehydratase/shikimate dehydrogenase%2C chloroplastic-like%2C transcript variant X2	39.0534	40.7584	40.0039	69.7711	67.0154	66.0248	212.446	207.614	200.842	39.9386	67.6037	206.968	UP	UP	UP
103944996	XP_009353775.1	cytochrome P450 98AX2 (C3'H)	227.248	184.955	192.813	23.3234	26.9201	20.3859	8.63179	7.48844	6.43824	201.672	23.5431	7.51949	DOWN	DOWN	DOWN
103944999	XP_009353780.1	cytochrome P450 98A2-like	70.8115	67.8091	71.3401	29.0118	29.0091	26.7823	31.8953	27.2502	29.8011	69.9869	28.2677	29.6489	DOWN	DOWN	FALSE
103946365	XP_009355325.1	cytochrome P450 98A2-like	36.872	42.4671	38.3765	17.5983	17.9125	17.9041	5.08455	4.47553	5.73128	39.2386	17.805	5.09712	DOWN	DOWN	DOWN
103946366	0	cytochrome P450 98A2-like	47.5403	42.9088	47.4434	24.9247	25.2254	26.3521	8.25071	8.97438	9.48131	45.9641	25.5007	8.90213	DOWN	DOWN	DOWN
103940081	XP_009348432.1	caffeoylshikimate esterase	163.861	225.023	193.462	20.4293	25.9133	27.2577	7.30982	4.46113	4.14354	194.115	24.5334	5.30483	DOWN	DOWN	DOWN
103928377	0	caffeoylshikimate esterase-like	1.31052	2.08686	2.02476	0.142278	0.0195279	0.0225155	0	0	0	1.80738	0.0614405	0	DOWN	DOWN	FALSE
103928423	XP_009335738.1	caffeoylshikimate esterase-like	0.917649	1.2209	1.27001	0.0999335	0.0822961	0.20875	0	0	0	1.13619	0.130327	0	DOWN	DOWN	FALSE
103928574	0	caffeoylshikimate esterase-like	0.0381264	0.139282	0	0.425999	0.978585	0.723814	0.921364	0.927652	0.970065	0.059136	0.709466	0.939694	UP	UP	FALSE
103934625	XP_009342659.1	caffeoylshikimate esterase-like	9.49495	7.42883	7.83812	16.3465	19.7553	19.2944	27.2909	30.4883	27.9082	8.25397	18.4654	28.5625	UP	UP	UP
103936760	0	caffeoylshikimate esterase-like	2.99479	3.35234	3.77951	3.28163	2.6484	3.63522	1.56808	1.50176	1.46098	3.37555	3.18842	1.51027	FALSE	DOWN	DOWN
103947637	XP_009356844.1	caffeoylshikimate esterase-like	67.6	67.0501	67.8303	90.4087	95.369	89.8199	47.2126	46.5803	49.3265	67.4935	91.8659	47.7065	UP	DOWN	DOWN
103947644	XP_009356853.1	caffeoylshikimate esterase-like	8.12576	9.75206	8.39316	12.8478	13.2253	13.677	5.10339	3.65027	4.6335	8.757	13.25	4.46239	UP	DOWN	DOWN
103936907	XP_009345067.1	caffeoyl-CoA O-methyltransferase	25.082	34.3832	28.2759	1.3443	1.94758	2.43463	0.499609	0.42136	0.327808	29.2471	1.90884	0.416259	DOWN	DOWN	DOWN
103936908	0	caffeoyl-CoA O-methyltransferase	32.6734	50.5271	38.154	1.64308	2.1811	2.60793	0.421856	0.484262	0.0922639	40.4515	2.14403	0.332794	DOWN	DOWN	DOWN
103933993	XP_009341967.1	caffeoyl-CoA O-methyltransferase-like	271.665	399.805	343.951	8.96945	13.0282	14.1854	0.815114	0.853768	0.414054	338.474	12.061	0.694312	DOWN	DOWN	DOWN
103943352	NP_001289246.1	caffeic acid 3-O-methyltransferase	1074.4	1230.32	1141.4	144.095	173.945	164.35	40.829	33.8093	29.4812	1148.71	160.796	34.7065	DOWN	DOWN	DOWN
103933143	XP_009341081.1	caffeic acid 3-O-methyltransferase%2C transcript variant X1||caffeic acid 3-O-methyltransferase%2C transcript variant X2	9.31908	10.3441	10.3149	2.59728	2.58092	2.61408	0.877025	1.87242	1.56346	9.9927	2.59743	1.43764	DOWN	DOWN	FALSE
103951578	XP_009361274.1	caffeic acid 3-O-methyltransferase-like	3.06445	3.95855	3.89281	0.219175	0.160438	0.0231229	0	0	0	3.6386	0.134245	0	DOWN	DOWN	FALSE
103930975	XP_009338655.1	cytochrome P450 84A1-like (F5H)	5.41509	5.21964	5.77549	0.149154	0.356207	0.481514	0.0285085	0.0140254	0.12626	5.47007	0.328958	0.0562648	DOWN	DOWN	DOWN
103938031	XP_009346304.1	cytochrome P450 84A1-like	41.7712	33.0702	31.9168	6.23275	7.80174	5.62556	0.995079	0.758458	0.510365	35.5861	6.55335	0.754634	DOWN	DOWN	DOWN
103966736	0	cytochrome P450 84A1-like	107.289	81.9119	80.0587	5.52106	6.03328	5.37078	0.388176	0.381942	0.608433	89.7533	5.64171	0.459517	DOWN	DOWN	DOWN
103945358	XP_009354190.1	cinnamoyl-CoA reductase 1-like	85.631	97.0959	86.1703	38.0661	30.1681	34.4027	16.4462	21.6958	20.1923	89.6324	34.2123	19.4448	DOWN	DOWN	DOWN
103945501	0	cinnamoyl-CoA reductase 1-like	5.96243	6.759	6.02354	11.0726	12.1958	13.7988	13.8224	13.0582	14.1897	6.24833	12.3558	13.6901	UP	UP	FALSE
103957590	XP_018505454.1	cinnamoyl-CoA reductase 1-like	0.680312	0.75533	1.00472	2.96523	3.10081	2.65906	7.82663	5.95275	7.30448	0.813453	2.90837	7.02795	UP	UP	UP
103958973	XP_009369572.1	cinnamoyl-CoA reductase 1-like	35.3497	37.4431	33.8533	48.6814	45.7235	50.4629	46.8388	50.3271	48.9123	35.5487	48.2893	48.6927	UP	UP	FALSE
103963803	XP_009374930.1	cinnamoyl-CoA reductase 1-like	1.05173	0.441624	0.677599	0	0.140506	0.0405004	0.142673	0.0401091	0.060179	0.723652	0.0603353	0.080987	DOWN	DOWN	FALSE
103945355	0	cinnamoyl-CoA reductase 1-like%2C transcript variant X1||cinnamoyl-CoA reductase 1-like%2C transcript variant X2	117.632	141.379	133.474	19.0228	22.2712	24.6464	11.1406	10.6092	10.7001	130.829	21.9801	10.8166	DOWN	DOWN	DOWN
103958972	0	cinnamoyl-CoA reductase 1-like%2C transcript variant X1||cinnamoyl-CoA reductase 1-like%2C transcript variant X2	61.7318	62.2373	58.7577	48.7289	50.5811	51.5563	37.4501	33.4476	33.3727	60.9089	50.2888	34.7568	FALSE	DOWN	DOWN
108867111	XP_018502517.1	cinnamoyl-CoA reductase 1-like%2C transcript variant X2||cinnamoyl-CoA reductase 1-like%2C transcript variant X1	2.16281	2.7711	2.32794	1.88017	2.14946	1.59619	0.676452	0.311995	0.24966	2.42062	1.87527	0.412702	FALSE	DOWN	DOWN
103961764	XP_009372634.1	cinnamoyl-CoA reductase 2-like	5.00861	3.94261	5.05499	9.36219	9.14786	7.37119	19.2616	17.4487	15.6327	4.66874	8.62708	17.4477	UP	UP	UP
103943280	0	cinnamoyl-CoA reductase-like SNL6%2C transcript variant X1||cinnamoyl-CoA reductase-like SNL6%2C transcript variant X2	1.32644	0.973278	0.893617	0.20001	0.16471	0.189909	0.496973	0.244496	0	1.06445	0.184876	0.247157	DOWN	DOWN	FALSE
103928508	XP_009335831.1	probable cinnamyl alcohol dehydrogenase 1	66.6555	84.0896	76.5191	7.719	7.88624	8.29112	1.15263	1.63313	1.65624	75.7547	7.96545	1.48067	DOWN	DOWN	DOWN
103928512	NP_001306735.1	probable cinnamyl alcohol dehydrogenase 1	0.712836	1.03079	1.09253	2.25318	3.58157	2.31353	0	0.0492726	0	0.945386	2.71609	0.0164242	UP	DOWN	DOWN
103951782	0	probable cinnamyl alcohol dehydrogenase 1	0.438697	0.267104	0.197032	3.03628	2.27161	4.12656	5.06372	4.25464	5.39431	0.300945	3.14481	4.90422	UP	UP	UP
103951786	XP_009361512.1	probable cinnamyl alcohol dehydrogenase 1	3.0761	3.20452	4.09041	1.40116	2.30773	1.25097	1.75875	1.08157	0.491747	3.45701	1.65329	1.11069	DOWN	DOWN	FALSE
103951787	0	probable cinnamyl alcohol dehydrogenase 1%2C transcript variant X1||probable cinnamyl alcohol dehydrogenase 1%2C transcript variant X2	0.263311	0.0943052	0.198957	2.49574	3.03038	3.13076	2.0195	1.33614	1.95331	0.185524	2.88563	1.76965	UP	UP	FALSE
103960843	0	laccase-11-like	0.299048	0.404617	0.388011	0.169347	0.0643657	0.136057	0.0746955	0.0244987	0.0612623	0.363892	0.123257	0.0534855	FALSE	DOWN	FALSE
103942223	XP_018501764.1	laccase-12-like	2.15401	1.54726	0.876123	0	0	0.0270277	0	0	0	1.5258	0.00900924	0	DOWN	DOWN	FALSE
103958656		laccase-12-like	1.37685	0.725019	0.506963	0	0	0.0138521	0	0	0	0.869609	0.00461735	0	DOWN	DOWN	FALSE
103943300		laccase-15-like	2.3714	1.26434	1.49685	0.452285	0.446953	0.400814	0.20171	0.170118	0.382863	1.71086	0.433351	0.251564	DOWN	DOWN	FALSE
103943301		laccase-15-like	0.140397	0.155421	0.178851	0	0.0370862	0	0	0	0	0.158223	0.0123621	0	FALSE	DOWN	FALSE
103930919		laccase-17-like	0.806471	0.635446	0.692462	0.0139488	0	0.0264888	0	0	0	0.71146	0.0134792	0	DOWN	DOWN	FALSE
103930925		laccase-17-like	15.599	5.92851	7.05996	0.072117	0.249433	0	0	0	0	9.52915	0.107183	0	DOWN	DOWN	FALSE
103930928		laccase-17-like	0.699732	0.693214	1.16334	0	0	0	0	0	0	0.852094	0	0	DOWN	DOWN	NA
103937210		laccase-17-like	15.5381	12.349	12.0464	0.137096	0.16935	0.247328	0	0	0	13.3112	0.184592	0	DOWN	DOWN	DOWN
103948915		laccase-17-like	59.6242	41.7732	42.7092	0.553265	0.968189	0.735453	0.211496	0.117056	0.104076	48.0355	0.752302	0.144209	DOWN	DOWN	DOWN
103930921		laccase-17-like%2C transcript variant X1||laccase-17-like%2C transcript variant X2	1.90464	0.819397	0.865677	0	0	0	0	0	0	1.19657	0	0	DOWN	DOWN	NA
103954333		laccase-2-like	97.8044	74.5872	73.8702	1.41945	3.12485	2.57542	0.0134309	0.052861	0.118968	82.0873	2.37324	0.0617532	DOWN	DOWN	DOWN
103959581	XP_009370205.1	laccase-4	160.341	125.917	129.497	1.95188	4.10655	4.01126	0.613267	0.377137	0.100595	138.585	3.35656	0.363666	DOWN	DOWN	DOWN
103929799		laccase-4-like	0.415737	0.440927	0.0939625	0.015773	0	0.0898588	0.0150738	0	0	0.316876	0.0352106	0.00502461	DOWN	DOWN	FALSE
103938588		laccase-4-like	0.796936	0.35678	0.54742	0.192975	0	0.0785268	0.0658645	0	0	0.567046	0.0905006	0.0219548	DOWN	DOWN	FALSE
103949457	XP_009358852.1	laccase-4-like	185.095	138.866	138.078	2.44008	4.10622	3.39973	0.405551	0.249399	0.299355	154.013	3.31534	0.318101	DOWN	DOWN	DOWN
103963223		laccase-4-like	26.6597	20.8921	20.846	0.395403	0.911731	0.876013	0.214129	0.111542	0.0743804	22.7993	0.727716	0.133351	DOWN	DOWN	DOWN
103935674		laccase-5-like	1.31383	0.648595	0.33172	0	0.0343924	0	0	0	0	0.764714	0.0114641	0	DOWN	DOWN	FALSE
103927193		laccase-6	0.178209	0.341012	0.520254	0.404225	0.320554	0.270089	0	0.0703895	0.028163	0.346492	0.331623	0.0328508	FALSE	DOWN	DOWN
103929067	XP_009336489.1	peroxidase 12-like	55.2514	78.0138	73.453	14.2039	15.7993	17.1085	7.22672	6.98407	7.15469	68.906	15.7039	7.12182	DOWN	DOWN	DOWN
103942300		peroxidase 12-like	151.019	161.171	164.966	57.5845	52.82	53.4401	23.5321	21.1567	20.582	159.052	54.6149	21.7569	DOWN	DOWN	DOWN
103938713	XP_009347014.1	peroxidase 16-like	4.71239	5.64543	6.03753	7.76388	8.09366	9.2893	13.4241	8.58766	18.4038	5.46512	8.38228	13.4719	UP	UP	FALSE
103953577		peroxidase 16-like	2.2924	2.36925	2.58695	0.090628	0.0746329	0.193615	0	0.106525	0.0213103	2.4162	0.119625	0.0426117	DOWN	DOWN	FALSE
103957549	XP_009368010.1	peroxidase 16-like	2.46578	6.38056	5.69129	0.385169	0.391823	0.989586	0.0216526	0.0426099	0	4.84587	0.588859	0.0214208	DOWN	DOWN	DOWN
103958318	XP_009368847.1	peroxidase 25	3.47713	3.49132	3.44302	8.41833	9.37472	7.13028	5.18821	5.86951	4.09395	3.47049	8.30778	5.05056	UP	UP	DOWN
103934253		peroxidase 3-like	0.0210725	0	0	0.0495684	0.18369	0.0941302	0.994793	0.559325	0.722645	0.00702418	0.10913	0.758921	FALSE	UP	UP
103948174	NP_001289235.1	peroxidase 42-like	9313.58	9931.97	10049.3	10480	10809.8	11469.9	5280.71	4990.53	5650.42	9764.96	10919.9	5307.22	FALSE	DOWN	DOWN
103951047	XP_009360637.1	peroxidase 42-like	810.199	796.621	804.997	694.631	748.681	782.056	54.1988	63.6722	86.9136	803.939	741.789	68.2615	FALSE	DOWN	DOWN
103953444	XP_009363452.1	peroxidase 64	1.74877	1.12325	1.16692	0.0226021	0	0.0429212	0.0648005	0	0	1.34631	0.0218411	0.0216002	DOWN	DOWN	FALSE
103950923		peroxidase 65	0.172955	0.257412	0.0224407	1.69516	2.7175	1.39494	0.345602	0.935145	0.637761	0.150936	1.93587	0.639503	UP	UP	DOWN
103937821	XP_009346064.1	peroxidase 72-like	259.76	271.309	270.227	10.3684	10.4724	11.2121	0.444625	0.458317	0.437596	267.099	10.6843	0.446846	DOWN	DOWN	DOWN
103934752	XP_009342775.1	peroxidase 73-like	17.1308	19.2719	19.4832	32.8872	31.9375	34.37	24.1942	23.3311	26.5082	18.6286	33.0649	24.6778	UP	UP	FALSE
103958862		peroxidase A2-like	0	0.208609	0.0750177	0.327415	0.103703	0.143483	0.433247	0.710484	0.947553	0.0945422	0.191534	0.697095	FALSE	UP	UP
103963973	XP_009375132.1	peroxidase A2-like	0.464303	0.135693	0.412061	0.786362	0.881423	1.09923	3.61139	3.43016	3.28722	0.337353	0.922339	3.44292	UP	UP	UP
103954252	0	peroxidase N1-like%2C transcript variant X2||peroxidase N1-like%2C transcript variant X1	0.384888	0.497977	0.393268	0.0282926	0.209693	0.376092	0.108154	0	0.026611	0.425378	0.204693	0.0449216	FALSE	DOWN	FALSE

## Sheet: All correlated protens
Protein	Gene	Description	Day20_1	Day20_3	Day20_2		Day50_2	Day50_1	Day50_3		Day80_1	Day80_2	Day80_3		Day50.vs.Day20.FC	Day50.vs.Day20.P.value	Day50.vs.Day20.log2FC	Day50.vs.Day20.UP.DOWN	Day80.vs.Day20.FC	Day80.vs.Day20.P.value	Day80.vs.Day20.log2FC	Day80.vs.Day20.UP.DOWN	Day80.vs.Day50.FC	Day80.vs.Day50.P.value	Day80.vs.Day50.log2FC	Day80.vs.Day50.UP.DOWN	GO_NUM	GO_Description	KEGG_Description	KEGG_EC
NP_001289246.1	103943352	caffeic acid 3-O-methyltransferase	20430.1	20990.3	18445.3	19955.2	7889.4	7895.9	6828.8	7538.03	6027.5	5249.3	5615.8	5630.87	0.377747	0.000982673	-1.40451	Significant	0.282175	0.00150544	-1.82534	Significant	0.746994	0.0153454	-0.420831	Nonsignificant	3	Molecular Function:methyltransferase activity (GO:0008168),Molecular Function:O-methyltransferase activity (GO:0008171),Molecular Function:protein dimerization activity (GO:0046983)	--	--
NP_001306736.1	103934948	phenylalanine ammonia-lyase 1	11013.2	10725.5	9985	10574.6	4927.1	4867.1	4451.3	4748.5	3597.5	3459.3	3579	3545.27	0.449049	0.000526865	-1.15505	Significant	0.335264	0.00158574	-1.57663	Significant	0.746608	0.0103602	-0.421578	Nonsignificant	--	--	phenylalanine ammonia-lyase	4.3.1.24
XP_009370961.1	103960242	PREDICTED: 4-coumarate--CoA ligase 1	10629.1	11024.4	9893.7	10515.7	4481.7	4426.7	4084.7	4331.03	3008.5	2974	2951.5	2978	0.411862	0.00100508	-1.27977	Significant	0.283195	0.00188371	-1.82013	Significant	0.687596	0.00748458	-0.540368	Nonsignificant	2	Molecular Function:catalytic activity (GO:0003824),Biological Process:metabolic process (GO:0008152)	4-coumarate--CoA ligase	6.2.1.12
XP_009334566.1	103927375	PREDICTED: 4-coumarate--CoA ligase 2-like	2812.3	3016.9	2609.8	2813	1248.7	1243.4	1142.4	1211.5	1048.8	1051.7	1091.4	1063.97	0.430679	0.00304389	-1.21532	Significant	0.378232	0.00406573	-1.40266	Significant	0.878223	0.0367285	-0.187341	Nonsignificant	2	Molecular Function:catalytic activity (GO:0003824),Biological Process:metabolic process (GO:0008152)	4-coumarate--CoA ligase	6.2.1.12
XP_009334310.1	103927137	PREDICTED: 4-coumarate--CoA ligase-like 5	239.4	261.5	260.2	253.7	207.7	205.4	203.1	205.4	166.2	129.1	125.5	140.27	0.809618	0.0185028	-0.304687	Nonsignificant	0.552884	0.00410126	-0.854951	Significant	0.682895	0.0364543	-0.550264	Nonsignificant	2	Molecular Function:catalytic activity (GO:0003824),Biological Process:metabolic process (GO:0008152)	OPC-8:0 CoA ligase 1	6.2.1.-
XP_009356915.1	103947702	PREDICTED: 4-coumarate--CoA ligase-like 7	5626.7	5588.8	5586.2	5600.57	6583.7	6640.7	6873.2	6699.2	8223.9	8572.2	8472.2	8422.77	1.19616	0.00559052	0.258416	Nonsignificant	1.50391	0.00115312	0.588721	Significant	1.25728	0.000258417	0.330305	Nonsignificant	2	Molecular Function:catalytic activity (GO:0003824),Biological Process:metabolic process (GO:0008152)	4-coumarate--CoA ligase	6.2.1.12
XP_018498503.1	103929133	PREDICTED: 4-coumarate--CoA ligase-like 9 isoform X1	493.6	547.9	528	523.17	554.5	559	578	563.83	567	582.6	558.2	569.27	1.07773	0.108247	0.107998	Nonsignificant	1.08812	0.0834587	0.121834	Nonsignificant	1.00964	0.620385	0.0138359	Nonsignificant	2	Molecular Function:catalytic activity (GO:0003824),Biological Process:metabolic process (GO:0008152)	--	--
XP_018503632.1	103949908	PREDICTED: 4-coumarate--CoA ligase-like 9 isoform X1	1142.7	1149.6	1178.8	1157.03	1056.1	1067.4	1008.2	1043.9	758.3	700.3	779.9	746.17	0.902221	0.0100673	-0.148447	Nonsignificant	0.644896	0.000778794	-0.632861	Significant	0.714787	0.000794257	-0.484414	Nonsignificant	2	Molecular Function:catalytic activity (GO:0003824),Biological Process:metabolic process (GO:0008152)	--	--
XP_018503633.1	103949908	PREDICTED: 4-coumarate--CoA ligase-like 9 isoform X2	68.6	80.2	84.1	77.63	102.4	96.5	87.7	95.53	97	106	87.3	96.77	1.23057	0.0475827	0.299328	Nonsignificant	1.24646	0.0562693	0.317834	Nonsignificant	1.01291	0.866968	0.018506	Nonsignificant	2	Molecular Function:catalytic activity (GO:0003824),Biological Process:metabolic process (GO:0008152)	--	--
XP_009373929.1	103962879	PREDICTED: bifunctional 3-dehydroquinate dehydratase/shikimate dehydrogenase, chloroplastic-like isoform X1	3493.2	3453.7	3273.3	3406.73	2577.3	2420.3	2425.6	2474.4	3051.1	3159.7	2946.8	3052.53	0.726326	0.000564724	-0.46131	Nonsignificant	0.896029	0.0182435	-0.158382	Nonsignificant	1.23365	0.0022003	0.302928	Nonsignificant	3	Molecular Function:3-dehydroquinate dehydratase activity (GO:0003855),Molecular Function:shikimate 3-dehydrogenase (NADP+) activity (GO:0004764),Biological Process:oxidation-reduction process (GO:0055114)	--	--
XP_009341081.1	103933143	PREDICTED: caffeic acid 3-O-methyltransferase isoform X1	417.5	515.7	512.5	481.9	382.5	369.6	337.2	363.1	265	271	273.8	269.93	0.753476	0.0502374	-0.408367	Nonsignificant	0.560144	0.0217421	-0.836131	Significant	0.743413	0.0173962	-0.427764	Nonsignificant	2	Molecular Function:methyltransferase activity (GO:0008168),Molecular Function:O-methyltransferase activity (GO:0008171)	--	--
XP_009361274.1	103951578	PREDICTED: caffeic acid 3-O-methyltransferase-like	2688	2588.2	2223.7	2499.97	1040.2	1208.1	1039.9	1096.07	735.1	711.1	782.6	742.93	0.438433	0.00455835	-1.18957	Significant	0.297177	0.00553875	-1.7506	Significant	0.677818	0.0150614	-0.561031	Nonsignificant	3	Molecular Function:methyltransferase activity (GO:0008168),Molecular Function:O-methyltransferase activity (GO:0008171),Molecular Function:protein dimerization activity (GO:0046983)	--	--
XP_009345067.1	103936907	PREDICTED: caffeoyl-CoA O-methyltransferase	4161.7	4759.2	4827.9	4582.93	819	854.3	471.6	714.97	174.5	179.2	166.2	173.3	0.156006	0.000378962	-2.68032	Significant	0.0378142	0.00228728	-4.72493	Significant	0.242389	0.0471229	-2.0446	Significant	1	Molecular Function:O-methyltransferase activity (GO:0008171)	caffeoyl-CoA O-methyltransferase	2.1.1.104
XP_009341967.1	103933993	PREDICTED: caffeoyl-CoA O-methyltransferase-like	8512.1	9675.3	8934.8	9040.73	3061.3	3036.5	2383.7	2827.17	2035.2	1851.7	2005.1	1964	0.312714	0.000274732	-1.67708	Significant	0.217239	0.00181703	-2.20264	Significant	0.694688	0.0524638	-0.525562	Nonsignificant	1	Molecular Function:O-methyltransferase activity (GO:0008171)	caffeoyl-CoA O-methyltransferase	2.1.1.104
XP_009348432.1	103940081	PREDICTED: caffeoylshikimate esterase	77.4	69.9	82.3	76.53	35.6	36.3	33.5	35.13	17.9	25.7	24.7	22.77	0.459059	0.00541607	-1.12325	Significant	0.297474	0.000505238	-1.74917	Significant	0.648008	0.0269035	-0.625917	Significant	--	--	caffeoylshikimate esterase	3.1.1.-
XP_009335738.1	103928423	PREDICTED: caffeoylshikimate esterase-like	87.7	59.5	52.9	66.7	37.9	49.7	46.4	44.67	117.1	55.7	140.7	104.5	0.669665	0.16592	-0.578488	Nonsignificant	1.56672	0.27249	0.647744	Nonsignificant	2.33955	0.139536	1.22623	Nonsignificant	--	--	acylglycerol lipase	3.1.1.23
XP_009342659.1	103934625	PREDICTED: caffeoylshikimate esterase-like	1590.1	1690.1	1600.2	1626.8	1660.2	1680.4	1905.6	1748.73	2377.6	2116.7	2550.7	2348.33	1.07495	0.257916	0.104273	Nonsignificant	1.44353	0.0236183	0.5296	Nonsignificant	1.34288	0.0221969	0.425327	Nonsignificant	--	--	acylglycerol lipase	3.1.1.23
XP_009356844.1	103947637	PREDICTED: caffeoylshikimate esterase-like	3861	3825.2	3959.5	3881.9	4241.2	4212.8	4155.3	4203.1	3892.4	3808.1	3898.1	3866.2	1.08274	0.00451039	0.114691	Nonsignificant	0.995956	0.76882	-0.00584668	Nonsignificant	0.919845	0.00102958	-0.120538	Nonsignificant	--	--	acylglycerol lipase	3.1.1.23
XP_009356853.1	103947644	PREDICTED: caffeoylshikimate esterase-like	195.7	171.3	167.2	178.07	217.2	234.2	200.3	217.23	141.3	138	157.2	145.5	1.21996	0.0419601	0.286828	Nonsignificant	0.81711	0.0457314	-0.291398	Nonsignificant	0.669787	0.00617482	-0.578226	Nonsignificant	--	--	--	--
XP_018503303.1	103948505	PREDICTED: caffeoylshikimate esterase-like isoform X1	133.1	127	123.7	127.93	106.8	129.2	125.5	120.5	114.7	116.6	140.1	123.8	0.941897	0.402074	-0.0863591	Nonsignificant	0.967692	0.671067	-0.0473809	Nonsignificant	1.02739	0.773831	0.0389782	Nonsignificant	--	--	acylglycerol lipase	3.1.1.23
XP_009354190.1	103945358	PREDICTED: cinnamoyl-CoA reductase 1-like	7995.7	7842.5	7654.3	7830.83	5398.1	5363.9	5281.7	5347.9	4802.4	4597.9	4814.4	4738.23	0.682929	0.000544032	-0.550193	Nonsignificant	0.605074	3.27e-05	-0.724817	Significant	0.885999	0.00488422	-0.174623	Nonsignificant	2	Molecular Function:catalytic activity (GO:0003824),Molecular Function:coenzyme binding (GO:0050662)	cinnamoyl-CoA reductase	1.2.1.44
XP_018505454.1	103957590	PREDICTED: cinnamoyl-CoA reductase 1-like	286.8	315.8	292.9	298.5	402.4	380.6	397	393.33	537.1	540.9	489.9	522.63	1.3177	0.00141203	0.398022	Nonsignificant	1.75087	0.00110733	0.808068	Significant	1.32873	0.0081738	0.410047	Nonsignificant	2	Molecular Function:catalytic activity (GO:0003824),Molecular Function:coenzyme binding (GO:0050662)	--	--
XP_009369572.1	103958973	PREDICTED: cinnamoyl-CoA reductase 1-like	376.3	421.3	363.6	387.07	526.4	520.3	571.8	539.5	545.5	609.9	571.8	575.73	1.39382	0.00315041	0.479041	Nonsignificant	1.48743	0.00183984	0.572819	Nonsignificant	1.06716	0.218642	0.0937778	Nonsignificant	2	Molecular Function:catalytic activity (GO:0003824),Molecular Function:coenzyme binding (GO:0050662)	--	--
XP_018505832.1	103958973	PREDICTED: cinnamoyl-CoA reductase 1-like	5874.6	6097.6	5821.4	5931.2	6809.6	6561.3	6524	6631.63	5949.7	6069.9	5915.7	5978.43	1.11809	0.00478124	0.16104	Nonsignificant	1.00796	0.657448	0.0114435	Nonsignificant	0.901502	0.00741604	-0.149597	Nonsignificant	2	Molecular Function:catalytic activity (GO:0003824),Molecular Function:coenzyme binding (GO:0050662)	--	--
XP_009374930.1	103963803	PREDICTED: cinnamoyl-CoA reductase 1-like	194.8	192	181.1	189.3	213.4	200.9	202.9	205.73	226.4	191.8	176.2	198.13	1.08681	0.0451794	0.120101	Nonsignificant	1.04666	0.617329	0.0657972	Nonsignificant	0.963059	0.663955	-0.0543039	Nonsignificant	2	Molecular Function:catalytic activity (GO:0003824),Molecular Function:coenzyme binding (GO:0050662)	--	--
XP_009354346.1	103945500	PREDICTED: cinnamoyl-CoA reductase 1-like isoform X1	3223.1	3117	3264	3201.37	3648.9	3605.9	3730.6	3661.8	4439.9	4745.7	4166.6	4450.73	1.14382	0.00146182	0.193865	Nonsignificant	1.39026	0.0130018	0.475355	Nonsignificant	1.21545	0.0369228	0.28149	Nonsignificant	2	Molecular Function:catalytic activity (GO:0003824),Molecular Function:coenzyme binding (GO:0050662)	--	--
XP_018502517.1	108867111	PREDICTED: cinnamoyl-CoA reductase 1-like isoform X1	248.7	193.4	186	209.37	133.9	162.6	116.9	137.8	135	83	139.9	119.3	0.658175	0.0472715	-0.603456	Significant	0.569814	0.0288639	-0.811438	Significant	0.865747	0.462271	-0.207982	Nonsignificant	2	Molecular Function:catalytic activity (GO:0003824),Molecular Function:coenzyme binding (GO:0050662)	cinnamoyl-CoA reductase	1.2.1.44
XP_009372634.1	103961764	PREDICTED: cinnamoyl-CoA reductase 2-like	1987	1974.5	2089.7	2017.07	2247	2203.9	2283.5	2244.8	3037.1	3077.2	3027.4	3047.23	1.1129	0.00980322	0.154328	Nonsignificant	1.51073	0.000268446	0.595241	Significant	1.35746	2.85e-05	0.440913	Nonsignificant	2	Molecular Function:catalytic activity (GO:0003824),Molecular Function:coenzyme binding (GO:0050662)	--	--
XP_009338655.1	103930975	PREDICTED: cytochrome P450 84A1-like	4390.2	3960.5	3965.8	4105.5	1954.6	1955.7	2216.3	2042.2	1369.3	1352.4	1520.6	1414.1	0.49743	0.000693126	-1.00743	Significant	0.34444	0.000969659	-1.53767	Significant	0.69244	0.00639325	-0.53024	Nonsignificant	3	Molecular Function:iron ion binding (GO:0005506),Molecular Function:heme binding (GO:0020037),Biological Process:oxidation-reduction process (GO:0055114)	ferulate-5-hydroxylase	1.14.-.-
XP_009346304.1	103938031	PREDICTED: cytochrome P450 84A1-like	5514.9	4989.9	5093.4	5199.4	2806.4	2952.5	2739.4	2832.77	2435.9	2366.6	2531.3	2444.6	0.544826	0.00169624	-0.876133	Significant	0.47017	0.00175945	-1.08875	Significant	0.862973	0.00950433	-0.212613	Nonsignificant	3	Molecular Function:iron ion binding (GO:0005506),Molecular Function:heme binding (GO:0020037),Biological Process:oxidation-reduction process (GO:0055114)	ferulate-5-hydroxylase	1.14.-.-
XP_009353775.1	103944996	PREDICTED: cytochrome P450 98A2 isoform X1	12201.3	10617.2	11383	11400.5	5657.3	5732.7	5115.3	5501.77	4307.4	4155.4	4186.4	4216.4	0.48259	0.00208649	-1.05113	Significant	0.369843	0.0037339	-1.43501	Significant	0.766372	0.0177319	-0.383883	Nonsignificant	3	Molecular Function:iron ion binding (GO:0005506),Molecular Function:heme binding (GO:0020037),Biological Process:oxidation-reduction process (GO:0055114)	coumaroylquinate(coumaroylshikimate) 3'-monooxygenase	1.14.13.36
XP_009353780.1	103944999	PREDICTED: cytochrome P450 98A2-like	1153	1167.1	1208.5	1176.2	903.8	875.6	779.2	852.87	642.8	623.2	641.4	635.8	0.725103	0.00584505	-0.463741	Nonsignificant	0.540554	0.00024002	-0.887488	Significant	0.745486	0.0261896	-0.423747	Nonsignificant	3	Molecular Function:iron ion binding (GO:0005506),Molecular Function:heme binding (GO:0020037),Biological Process:oxidation-reduction process (GO:0055114)	coumaroylquinate(coumaroylshikimate) 3'-monooxygenase	1.14.13.36
XP_009355325.1	103946365	PREDICTED: cytochrome P450 98A2-like	2694.6	2184.6	2034.9	2304.7	1681.4	1754.8	1622.9	1686.37	1496.2	1438.1	1701.5	1545.27	0.731708	0.0854723	-0.450661	Nonsignificant	0.670485	0.0476446	-0.576723	Nonsignificant	0.916329	0.213422	-0.126062	Nonsignificant	3	Molecular Function:iron ion binding (GO:0005506),Molecular Function:heme binding (GO:0020037),Biological Process:oxidation-reduction process (GO:0055114)	coumaroylquinate(coumaroylshikimate) 3'-monooxygenase	1.14.13.36
XP_018501764.1	103942223	PREDICTED: laccase-12-like	456.5	405.8	411.5	424.6	400.7	384.2	367	383.97	352	454.5	417	407.83	0.904302	0.110725	-0.145123	Nonsignificant	0.960512	0.654823	-0.0581247	Nonsignificant	1.06216	0.515387	0.0869986	Nonsignificant	3	Molecular Function:copper ion binding (GO:0005507),Molecular Function:oxidoreductase activity (GO:0016491),Biological Process:oxidation-reduction process (GO:0055114)	laccase	1.10.3.2
XP_009370205.1	103959581	PREDICTED: laccase-4	343.4	348	354.2	348.53	158.3	141.5	138	145.93	138.1	112.7	116.8	122.53	0.418707	0.000105342	-1.25599	Significant	0.351568	0.000292315	-1.50812	Significant	0.839653	0.0839433	-0.252135	Nonsignificant	3	Molecular Function:copper ion binding (GO:0005507),Molecular Function:oxidoreductase activity (GO:0016491),Biological Process:oxidation-reduction process (GO:0055114)	laccase	1.10.3.2
XP_009358852.1	103949457	PREDICTED: laccase-4-like	354	392.5	371.9	372.8	304.1	315.5	275.8	298.47	274.6	238.1	249.7	254.13	0.800608	0.0102395	-0.320832	Nonsignificant	0.681688	0.00156364	-0.552816	Nonsignificant	0.851463	0.0505368	-0.231984	Nonsignificant	3	Molecular Function:copper ion binding (GO:0005507),Molecular Function:oxidoreductase activity (GO:0016491),Biological Process:oxidation-reduction process (GO:0055114)	laccase	1.10.3.2
XP_009336489.1	103929067	PREDICTED: peroxidase 12-like	9312.5	10643.3	10416.5	10124.1	9381.6	8852.2	8249.7	8827.83	6062.4	5837	5786.9	5895.43	0.871962	0.0722809	-0.197662	Nonsignificant	0.582317	0.00734119	-0.780124	Significant	0.667823	0.00873629	-0.582462	Nonsignificant	4	Molecular Function:peroxidase activity (GO:0004601),Biological Process:response to oxidative stress (GO:0006979),Molecular Function:heme binding (GO:0020037),Biological Process:oxidation-reduction process (GO:0055114)	peroxidase	1.11.1.7
XP_009347014.1	103938713	PREDICTED: peroxidase 16-like	1062.6	1186.6	1126.9	1125.37	1511.1	1513.1	1469.7	1497.97	1480.8	1422.7	1389.4	1430.97	1.33109	0.00409038	0.41261	Nonsignificant	1.27156	0.00315959	0.346595	Nonsignificant	0.955273	0.112181	-0.0660155	Nonsignificant	4	Molecular Function:peroxidase activity (GO:0004601),Biological Process:response to oxidative stress (GO:0006979),Molecular Function:heme binding (GO:0020037),Biological Process:oxidation-reduction process (GO:0055114)	peroxidase	1.11.1.7
XP_009368010.1	103957549	PREDICTED: peroxidase 16-like	6164.8	5753.4	6547.2	6155.13	3088.9	3359.5	3145.7	3198.03	2399.6	2347.9	2288	2345.17	0.519572	0.00271667	-0.944605	Significant	0.38101	0.00309828	-1.3921	Significant	0.733315	0.00419749	-0.447495	Nonsignificant	4	Molecular Function:peroxidase activity (GO:0004601),Biological Process:response to oxidative stress (GO:0006979),Molecular Function:heme binding (GO:0020037),Biological Process:oxidation-reduction process (GO:0055114)	peroxidase	1.11.1.7
XP_009368847.1	103958318	PREDICTED: peroxidase 25	426.2	425.9	450.5	434.2	432.3	479.1	438.5	449.97	425	428.7	433.8	429.17	1.03631	0.414366	0.0514584	Nonsignificant	0.988408	0.606629	-0.0168217	Nonsignificant	0.953774	0.290811	-0.0682801	Nonsignificant	4	Molecular Function:peroxidase activity (GO:0004601),Biological Process:response to oxidative stress (GO:0006979),Molecular Function:heme binding (GO:0020037),Biological Process:oxidation-reduction process (GO:0055114)	peroxidase	1.11.1.7
XP_009360637.1	103951047	PREDICTED: peroxidase 42-like	7342.2	7963.4	8135.5	7813.7	7679.6	7464.6	7533.1	7559.1	5562.1	5244.7	5331.1	5379.3	0.967416	0.402958	-0.0477914	Nonsignificant	0.688445	0.00443745	-0.538587	Nonsignificant	0.711632	0.000116597	-0.490796	Nonsignificant	4	Molecular Function:peroxidase activity (GO:0004601),Biological Process:response to oxidative stress (GO:0006979),Molecular Function:heme binding (GO:0020037),Biological Process:oxidation-reduction process (GO:0055114)	peroxidase	1.11.1.7
XP_009363452.1	103953444	PREDICTED: peroxidase 64	128.6	174.7	144.4	149.23	76.1	77.9	63.3	72.43	26.5	24.6	21.5	24.2	0.48537	0.0206571	-1.04284	Significant	0.162162	0.0108108	-2.62449	Significant	0.3341	0.0051923	-1.58165	Significant	4	Molecular Function:peroxidase activity (GO:0004601),Biological Process:response to oxidative stress (GO:0006979),Molecular Function:heme binding (GO:0020037),Biological Process:oxidation-reduction process (GO:0055114)	peroxidase	1.11.1.7
XP_009346064.1	103937821	PREDICTED: peroxidase 72-like	17339.2	17931.7	19367.7	18212.9	17057.9	17772	16765.5	17198.5	12484.7	11462.5	11096.9	11681.4	0.944303	0.230614	-0.0826781	Nonsignificant	0.64138	0.00147806	-0.640749	Significant	0.67921	0.000688205	-0.558071	Nonsignificant	4	Molecular Function:peroxidase activity (GO:0004601),Biological Process:response to oxidative stress (GO:0006979),Molecular Function:heme binding (GO:0020037),Biological Process:oxidation-reduction process (GO:0055114)	peroxidase	1.11.1.7
XP_009342775.1	103934752	PREDICTED: peroxidase 73-like	3964	4033.1	4171.2	4056.1	4132.2	4259.8	4503.9	4298.63	4578.7	4267.4	4055.3	4300.47	1.05979	0.14342	0.0837848	Nonsignificant	1.06025	0.24475	0.0844	Nonsignificant	1.00043	0.992695	0.000615167	Nonsignificant	4	Molecular Function:peroxidase activity (GO:0004601),Biological Process:response to oxidative stress (GO:0006979),Molecular Function:heme binding (GO:0020037),Biological Process:oxidation-reduction process (GO:0055114)	peroxidase	1.11.1.7
XP_009375132.1	103963973	PREDICTED: peroxidase A2-like	541	656.1	639.9	612.33	793.4	814.9	780.9	796.4	622.5	619.7	596.2	612.8	1.3006	0.0289147	0.379176	Nonsignificant	1.00076	0.990964	0.00109908	Nonsignificant	0.769463	0.0001737	-0.378077	Nonsignificant	4	Molecular Function:peroxidase activity (GO:0004601),Biological Process:response to oxidative stress (GO:0006979),Molecular Function:heme binding (GO:0020037),Biological Process:oxidation-reduction process (GO:0055114)	peroxidase	1.11.1.7
XP_009335831.1	103928508	PREDICTED: probable cinnamyl alcohol dehydrogenase 1	10873.3	11013.4	10764.6	10883.8	4633.2	4597.2	4159.9	4463.43	3434.9	3285	3336.4	3352.1	0.4101	5.93e-05	-1.28595	Significant	0.307991	1.03e-06	-1.69904	Significant	0.751014	0.0128843	-0.413089	Nonsignificant	2	Molecular Function:oxidoreductase activity (GO:0016491),Biological Process:oxidation-reduction process (GO:0055114)	cinnamyl-alcohol dehydrogenase	1.1.1.195
XP_009361512.1	103951786	PREDICTED: probable cinnamyl alcohol dehydrogenase 1	224.5	218	181.1	207.87	238.8	212.5	220	223.77	164.5	193.8	186	181.43	1.07649	0.379158	0.106337	Nonsignificant	0.872835	0.187816	-0.196219	Nonsignificant	0.810815	0.0231614	-0.302556	Nonsignificant	2	Molecular Function:oxidoreductase activity (GO:0016491),Biological Process:oxidation-reduction process (GO:0055114)	cinnamyl-alcohol dehydrogenase	1.1.1.195
XP_009354208.1	103945376	PREDICTED: shikimate O-hydroxycinnamoyltransferase-like	2825.9	2924.2	2596.2	2782.1	2033	2060.6	2097.6	2063.73	1335.3	1412.7	1421.1	1389.7	0.74179	0.0151417	-0.430918	Nonsignificant	0.499515	0.00284385	-1.0014	Significant	0.673391	8.54e-05	-0.570483	Nonsignificant	--	--	shikimate O-hydroxycinnamoyltransferase	2.3.1.133
XP_009366045.2	103955861	PREDICTED: shikimate O-hydroxycinnamoyltransferase-like	2936.7	2908.4	3152.2	2999.1	2229.8	2178	2135	2180.93	2107.5	2083.6	2271.2	2154.1	0.727196	0.00443573	-0.459584	Nonsignificant	0.718249	0.00127797	-0.477444	Nonsignificant	0.987696	0.709102	-0.0178604	Nonsignificant	--	--	shikimate O-hydroxycinnamoyltransferase	2.3.1.133
XP_009354868.1	103945990	PREDICTED: trans-cinnamate 4-monooxygenase	1288	1485.5	1452.5	1408.67	1279.2	1642.8	1482.1	1468.03	849.7	906.6	926.4	894.23	1.04214	0.656927	0.0595545	Nonsignificant	0.634808	0.00738658	-0.655607	Significant	0.609137	0.0274043	-0.715161	Significant	3	Molecular Function:iron ion binding (GO:0005506),Molecular Function:heme binding (GO:0020037),Biological Process:oxidation-reduction process (GO:0055114)	trans-cinnamate 4-monooxygenase	1.14.13.11
XP_009374388.1	103963306	PREDICTED: trans-cinnamate 4-monooxygenase	14242.1	12228.2	13179.5	13216.6	8465	8701.9	8247.2	8471.37	7372.3	7231.1	8213.7	7605.7	0.640964	0.0115684	-0.641684	Significant	0.575466	0.00324567	-0.797198	Significant	0.897813	0.0896132	-0.155514	Nonsignificant	3	Molecular Function:iron ion binding (GO:0005506),Molecular Function:heme binding (GO:0020037),Biological Process:oxidation-reduction process (GO:0055114)	trans-cinnamate 4-monooxygenase	1.14.13.11
NP_001306735.1	103928512	probable cinnamyl alcohol dehydrogenase 1	1823.3	1493.2	1671.2	1662.57	863.9	831	779.6	824.83	762.4	733.2	684.3	726.63	0.49612	0.00919431	-1.01124	Significant	0.437055	0.00753125	-1.19411	Significant	0.880946	0.042961	-0.182875	Nonsignificant	2	Molecular Function:oxidoreductase activity (GO:0016491),Biological Process:oxidation-reduction process (GO:0055114)	cinnamyl-alcohol dehydrogenase	1.1.1.195
NP_001289240.1	103945380	shikimate O-hydroxycinnamoyltransferase-like	4232	4517.5	4074.9	4274.8	1817.9	1838.9	1710.4	1789.07	1326.6	1419.7	1343	1363.1	0.418515	0.00129701	-1.25665	Significant	0.318869	0.00129205	-1.64897	Significant	0.761906	0.00147025	-0.392316	Nonsignificant	--	--	shikimate O-hydroxycinnamoyltransferase	2.3.1.133
NP_001289235.1	103948174	peroxidase 42-like	176.3	198.2	210.5	195	225.7	214.9	204.2	214.93	170.4	184.3	175.1	176.6	1.10222	0.179534	0.140415	Nonsignificant	0.905641	0.199038	-0.142989	Nonsignificant	0.82165	0.00985792	-0.283404	Nonsignificant	4	Molecular Function:peroxidase activity (GO:0004601),Biological Process:response to oxidative stress (GO:0006979),Molecular Function:heme binding (GO:0020037),Biological Process:oxidation-reduction process (GO:0055114)	peroxidase	1.11.1.7

## Sheet: All correlated DEGs
Gene_id	Protein ID	gene_description	Day20_1_fpkm	Day20_2_fpkm	Day20_3_fpkm	Day50_1_fpkm	Day50_2_fpkm	Day50_3_fpkm	Day80_1_fpkm	Day80_2_fpkm	Day80_3_fpkm	Day20 fpkm	Day50 fpkm	Day80 fpkm	Day50vsDay20	Day80vsDay20	Day80vsDay50
103934948	NP_001306736.1	phenylalanine ammonia-lyase 1	68.9244	64.4825	68.9654	80.4207	78.3038	75.7593	31.9429	29.0421	28.9581	67.4574	78.1613	29.981	FALSE	DOWN	DOWN
103945990	XP_009354868.1	trans-cinnamate 4-monooxygenase	175.063	169.215	160.143	250.577	241.365	237.255	381.717	367.407	352.439	168.14	243.066	367.188	UP	UP	UP
103963306	XP_009374388.1	trans-cinnamate 4-monooxygenase	393.409	378.577	366.191	183.473	191.809	178.613	117.546	120.236	115.862	379.392	184.632	117.881	DOWN	DOWN	DOWN
103960242	XP_009370961.1	4-coumarate--CoA ligase 1	95.0687	110.839	102.051	9.79697	11.102	10.3888	1.64047	2.03406	2.17897	102.653	10.4292	1.95117	DOWN	DOWN	DOWN
103927375	XP_009334566.1	4-coumarate--CoA ligase 2-like	134.844	110.262	109.381	13.4285	15.55	12.9835	0.728738	0.510433	0.474094	118.163	13.9873	0.571088	DOWN	DOWN	DOWN
103927137	XP_009334310.1	4-coumarate--CoA ligase-like 5	13.6671	11.9497	11.9429	71.0494	66.0756	53.933	2.06894	2.64643	2.18895	12.5199	63.686	2.30144	UP	DOWN	DOWN
103947702	XP_009356915.1	4-coumarate--CoA ligase-like 7	57.2387	50.0401	50.6761	93.4324	95.8271	84.7527	113.953	101.957	108.252	52.6516	91.3374	108.054	UP	UP	FALSE
103929133	XP_018498503.1	4-coumarate--CoA ligase-like 9%2C transcript variant X2||4-coumarate--CoA ligase-like 9%2C transcript variant X1	12.5081	11.1096	12.4953	20.6186	18.6834	15.7702	22.391	24.1111	21.2318	12.0377	18.3574	22.578	UP	UP	FALSE
103949908	XP_018503632.1	4-coumarate--CoA ligase-like 9%2C transcript variant X4||4-coumarate--CoA ligase-like 9%2C transcript variant X3||4-coumarate--CoA ligase-like 9%2C transcript variant X1||4-coumarate--CoA ligase-like 9%2C transcript variant X2	28.1122	29.3175	29.8888	13.3903	12.7633	12.4489	5.12402	3.84695	4.54397	29.1062	12.8675	4.50498	DOWN	DOWN	DOWN
103945376	XP_009354208.1	shikimate O-hydroxycinnamoyltransferase-like	339.625	348.236	349.72	225.154	237.198	251.728	57.6904	57.851	62.4736	345.86	238.027	59.3383	DOWN	DOWN	DOWN
103945380	NP_001289240.1	shikimate O-hydroxycinnamoyltransferase-like	107.299	107.356	105.329	8.95005	10.2474	10.3777	1.36726	1.17323	0.719763	106.662	9.85838	1.08675	DOWN	DOWN	DOWN
103955861	XP_009366045.2	shikimate O-hydroxycinnamoyltransferase-like	87.6002	77.1272	86.4846	23.0805	23.5607	25.6376	7.7236	6.99092	9.39317	83.7373	24.0929	8.0359	DOWN	DOWN	DOWN
103962879	XP_009373929.1	bifunctional 3-dehydroquinate dehydratase/shikimate dehydrogenase%2C chloroplastic-like%2C transcript variant X1||bifunctional 3-dehydroquinate dehydratase/shikimate dehydrogenase%2C chloroplastic-like%2C transcript variant X2	39.0534	40.7584	40.0039	69.7711	67.0154	66.0248	212.446	207.614	200.842	39.9386	67.6037	206.968	UP	UP	UP
103944996	XP_009353775.1	cytochrome P450 98AX2 (C3'H)	227.248	184.955	192.813	23.3234	26.9201	20.3859	8.63179	7.48844	6.43824	201.672	23.5431	7.51949	DOWN	DOWN	DOWN
103944999	XP_009353780.1	cytochrome P450 98A2-like	70.8115	67.8091	71.3401	29.0118	29.0091	26.7823	31.8953	27.2502	29.8011	69.9869	28.2677	29.6489	DOWN	DOWN	FALSE
103946365	XP_009355325.1	cytochrome P450 98A2-like	36.872	42.4671	38.3765	17.5983	17.9125	17.9041	5.08455	4.47553	5.73128	39.2386	17.805	5.09712	DOWN	DOWN	DOWN
103940081	XP_009348432.1	caffeoylshikimate esterase	163.861	225.023	193.462	20.4293	25.9133	27.2577	7.30982	4.46113	4.14354	194.115	24.5334	5.30483	DOWN	DOWN	DOWN
103928423	XP_009335738.1	caffeoylshikimate esterase-like	0.917649	1.2209	1.27001	0.0999335	0.0822961	0.20875	0	0	0	1.13619	0.130327	0	DOWN	DOWN	FALSE
103934625	XP_009342659.1	caffeoylshikimate esterase-like	9.49495	7.42883	7.83812	16.3465	19.7553	19.2944	27.2909	30.4883	27.9082	8.25397	18.4654	28.5625	UP	UP	UP
103947637	XP_009356844.1	caffeoylshikimate esterase-like	67.6	67.0501	67.8303	90.4087	95.369	89.8199	47.2126	46.5803	49.3265	67.4935	91.8659	47.7065	UP	DOWN	DOWN
103947644	XP_009356853.1	caffeoylshikimate esterase-like	8.12576	9.75206	8.39316	12.8478	13.2253	13.677	5.10339	3.65027	4.6335	8.757	13.25	4.46239	UP	DOWN	DOWN
103948505	XP_018503303.1	caffeoylshikimate esterase-like%2C transcript variant X2||caffeoylshikimate esterase-like%2C transcript variant X1	9.82097	9.14523	11.039	6.85637	7.25707	6.72515	6.02115	5.16938	5.92597	10.0017	6.9462	5.7055	FALSE	DOWN	FALSE
103936907	XP_009345067.1	caffeoyl-CoA O-methyltransferase	25.082	34.3832	28.2759	1.3443	1.94758	2.43463	0.499609	0.42136	0.327808	29.2471	1.90884	0.416259	DOWN	DOWN	DOWN
103933993	XP_009341967.1	caffeoyl-CoA O-methyltransferase-like	271.665	399.805	343.951	8.96945	13.0282	14.1854	0.815114	0.853768	0.414054	338.474	12.061	0.694312	DOWN	DOWN	DOWN
103943352	NP_001289246.1	caffeic acid 3-O-methyltransferase	1074.4	1230.32	1141.4	144.095	173.945	164.35	40.829	33.8093	29.4812	1148.71	160.796	34.7065	DOWN	DOWN	DOWN
103933143	XP_009341081.1	caffeic acid 3-O-methyltransferase%2C transcript variant X1||caffeic acid 3-O-methyltransferase%2C transcript variant X2	9.31908	10.3441	10.3149	2.59728	2.58092	2.61408	0.877025	1.87242	1.56346	9.9927	2.59743	1.43764	DOWN	DOWN	FALSE
103951578	XP_009361274.1	caffeic acid 3-O-methyltransferase-like	3.06445	3.95855	3.89281	0.219175	0.160438	0.0231229	0	0	0	3.6386	0.134245	0	DOWN	DOWN	FALSE
103930975	XP_009338655.1	cytochrome P450 84A1-like (F5H)	5.41509	5.21964	5.77549	0.149154	0.356207	0.481514	0.0285085	0.0140254	0.12626	5.47007	0.328958	0.0562648	DOWN	DOWN	DOWN
103938031	XP_009346304.1	cytochrome P450 84A1-like	41.7712	33.0702	31.9168	6.23275	7.80174	5.62556	0.995079	0.758458	0.510365	35.5861	6.55335	0.754634	DOWN	DOWN	DOWN
103945358	XP_009354190.1	cinnamoyl-CoA reductase 1-like	85.631	97.0959	86.1703	38.0661	30.1681	34.4027	16.4462	21.6958	20.1923	89.6324	34.2123	19.4448	DOWN	DOWN	DOWN
103957590	XP_018505454.1	cinnamoyl-CoA reductase 1-like	0.680312	0.75533	1.00472	2.96523	3.10081	2.65906	7.82663	5.95275	7.30448	0.813453	2.90837	7.02795	UP	UP	UP
103958973	XP_018505832.1	cinnamoyl-CoA reductase 1-like	35.3497	37.4431	33.8533	48.6814	45.7235	50.4629	46.8388	50.3271	48.9123	35.5487	48.2893	48.6927	UP	UP	FALSE
103963803	XP_009374930.1	cinnamoyl-CoA reductase 1-like	1.05173	0.441624	0.677599	0	0.140506	0.0405004	0.142673	0.0401091	0.060179	0.723652	0.0603353	0.080987	DOWN	DOWN	FALSE
103945500	XP_009354346.1	cinnamoyl-CoA reductase 1-like%2C transcript variant X1||cinnamoyl-CoA reductase 1-like%2C transcript variant X2	63.5676	69.4004	65.8341	77.3556	81.8164	94.0283	86.4427	86.8679	94.4473	66.2674	84.4001	89.2526	FALSE	UP	FALSE
108867111	XP_018502517.1	cinnamoyl-CoA reductase 1-like%2C transcript variant X2||cinnamoyl-CoA reductase 1-like%2C transcript variant X1	2.16281	2.7711	2.32794	1.88017	2.14946	1.59619	0.676452	0.311995	0.24966	2.42062	1.87527	0.412702	FALSE	DOWN	DOWN
103961764	XP_009372634.1	cinnamoyl-CoA reductase 2-like	5.00861	3.94261	5.05499	9.36219	9.14786	7.37119	19.2616	17.4487	15.6327	4.66874	8.62708	17.4477	UP	UP	UP
103928508	XP_009335831.1	probable cinnamyl alcohol dehydrogenase 1	66.6555	84.0896	76.5191	7.719	7.88624	8.29112	1.15263	1.63313	1.65624	75.7547	7.96545	1.48067	DOWN	DOWN	DOWN
103928512	NP_001306735.1	probable cinnamyl alcohol dehydrogenase 1	0.712836	1.03079	1.09253	2.25318	3.58157	2.31353	0	0.0492726	0	0.945386	2.71609	0.0164242	UP	DOWN	DOWN
103951786	XP_009361512.1	probable cinnamyl alcohol dehydrogenase 1	3.0761	3.20452	4.09041	1.40116	2.30773	1.25097	1.75875	1.08157	0.491747	3.45701	1.65329	1.11069	DOWN	DOWN	FALSE
103942223	XP_018501764.1	laccase-12-like	2.15401	1.54726	0.876123	0	0	0.0270277	0	0	0	1.5258	0.00900924	0	DOWN	DOWN	FALSE
103959581	XP_009370205.1	laccase-4	160.341	125.917	129.497	1.95188	4.10655	4.01126	0.613267	0.377137	0.100595	138.585	3.35656	0.363666	DOWN	DOWN	DOWN
103949457	XP_009358852.1	laccase-4-like	185.095	138.866	138.078	2.44008	4.10622	3.39973	0.405551	0.249399	0.299355	154.013	3.31534	0.318101	DOWN	DOWN	DOWN
103929067	XP_009336489.1	peroxidase 12-like	55.2514	78.0138	73.453	14.2039	15.7993	17.1085	7.22672	6.98407	7.15469	68.906	15.7039	7.12182	DOWN	DOWN	DOWN
103938713	XP_009347014.1	peroxidase 16-like	4.71239	5.64543	6.03753	7.76388	8.09366	9.2893	13.4241	8.58766	18.4038	5.46512	8.38228	13.4719	UP	UP	FALSE
103957549	XP_009368010.1	peroxidase 16-like	2.46578	6.38056	5.69129	0.385169	0.391823	0.989586	0.0216526	0.0426099	0	4.84587	0.588859	0.0214208	DOWN	DOWN	DOWN
103958318	XP_009368847.1	peroxidase 25	3.47713	3.49132	3.44302	8.41833	9.37472	7.13028	5.18821	5.86951	4.09395	3.47049	8.30778	5.05056	UP	UP	DOWN
103948174	NP_001289235.1	peroxidase 42-like	9313.58	9931.97	10049.3	10480	10809.8	11469.9	5280.71	4990.53	5650.42	9764.96	10919.9	5307.22	FALSE	DOWN	DOWN
103951047	XP_009360637.1	peroxidase 42-like	810.199	796.621	804.997	694.631	748.681	782.056	54.1988	63.6722	86.9136	803.939	741.789	68.2615	FALSE	DOWN	DOWN
103953444	XP_009363452.1	peroxidase 64	1.74877	1.12325	1.16692	0.0226021	0	0.0429212	0.0648005	0	0	1.34631	0.0218411	0.0216002	DOWN	DOWN	FALSE
103937821	XP_009346064.1	peroxidase 72-like	259.76	271.309	270.227	10.3684	10.4724	11.2121	0.444625	0.458317	0.437596	267.099	10.6843	0.446846	DOWN	DOWN	DOWN
103934752	XP_009342775.1	peroxidase 73-like	17.1308	19.2719	19.4832	32.8872	31.9375	34.37	24.1942	23.3311	26.5082	18.6286	33.0649	24.6778	UP	UP	FALSE
103963973	XP_009375132.1	peroxidase A2-like	0.464303	0.135693	0.412061	0.786362	0.881423	1.09923	3.61139	3.43016	3.28722	0.337353	0.922339	3.44292	UP	UP	UP

## Sheet: Correlated DAPs
Protein	Gene	Description	Day20_1	Day20_3	Day20_2	Day20	Day50_2	Day50_1	Day50_3	Day50	Day80_1	Day80_2	Day80_3	Day80	Day50.vs.Day20.FC	Day50.vs.Day20.P.value	Day50.vs.Day20.log2FC	Day50.vs.Day20.UP.DOWN	Day80.vs.Day20.FC	Day80.vs.Day20.P.value	Day80.vs.Day20.log2FC	Day80.vs.Day20.UP.DOWN	Day80.vs.Day50.FC	Day80.vs.Day50.P.value	Day80.vs.Day50.log2FC	Day80.vs.Day50.UP.DOWN	GO_NUM	GO_Description	KEGG_Description	KEGG_EC
NP_001289246.1	103943352	caffeic acid 3-O-methyltransferase	20430.1	20990.3	18445.3	19955.2	7889.4	7895.9	6828.8	7538.03	6027.5	5249.3	5615.8	5630.87	0.377747	0.000982673	-1.40451	Significant	0.282175	0.00150544	-1.82534	Significant	0.746994	0.0153454	-0.420831	Nonsignificant	3	Molecular Function:methyltransferase activity (GO:0008168),Molecular Function:O-methyltransferase activity (GO:0008171),Molecular Function:protein dimerization activity (GO:0046983)	--	--
NP_001306736.1	103934948	phenylalanine ammonia-lyase 1	11013.2	10725.5	9985	10574.6	4927.1	4867.1	4451.3	4748.5	3597.5	3459.3	3579	3545.27	0.449049	0.000526865	-1.15505	Significant	0.335264	0.00158574	-1.57663	Significant	0.746608	0.0103602	-0.421578	Nonsignificant	--	--	phenylalanine ammonia-lyase	4.3.1.24
XP_009370961.1	103960242	PREDICTED: 4-coumarate--CoA ligase 1	10629.1	11024.4	9893.7	10515.7	4481.7	4426.7	4084.7	4331.03	3008.5	2974	2951.5	2978	0.411862	0.00100508	-1.27977	Significant	0.283195	0.00188371	-1.82013	Significant	0.687596	0.00748458	-0.540368	Nonsignificant	2	Molecular Function:catalytic activity (GO:0003824),Biological Process:metabolic process (GO:0008152)	4-coumarate--CoA ligase	6.2.1.12
XP_009334566.1	103927375	PREDICTED: 4-coumarate--CoA ligase 2-like	2812.3	3016.9	2609.8	2813	1248.7	1243.4	1142.4	1211.5	1048.8	1051.7	1091.4	1063.97	0.430679	0.00304389	-1.21532	Significant	0.378232	0.00406573	-1.40266	Significant	0.878223	0.0367285	-0.187341	Nonsignificant	2	Molecular Function:catalytic activity (GO:0003824),Biological Process:metabolic process (GO:0008152)	4-coumarate--CoA ligase	6.2.1.12
XP_009334310.1	103927137	PREDICTED: 4-coumarate--CoA ligase-like 5	239.4	261.5	260.2	253.7	207.7	205.4	203.1	205.4	166.2	129.1	125.5	140.27	0.809618	0.0185028	-0.304687	Nonsignificant	0.552884	0.00410126	-0.854951	Significant	0.682895	0.0364543	-0.550264	Nonsignificant	2	Molecular Function:catalytic activity (GO:0003824),Biological Process:metabolic process (GO:0008152)	OPC-8:0 CoA ligase 1	6.2.1.-
XP_009356915.1	103947702	PREDICTED: 4-coumarate--CoA ligase-like 7	5626.7	5588.8	5586.2	5600.57	6583.7	6640.7	6873.2	6699.2	8223.9	8572.2	8472.2	8422.77	1.19616	0.00559052	0.258416	Nonsignificant	1.50391	0.00115312	0.588721	Significant	1.25728	0.000258417	0.330305	Nonsignificant	2	Molecular Function:catalytic activity (GO:0003824),Biological Process:metabolic process (GO:0008152)	4-coumarate--CoA ligase	6.2.1.12
XP_018503632.1	103949908	PREDICTED: 4-coumarate--CoA ligase-like 9 isoform X1	1142.7	1149.6	1178.8	1157.03	1056.1	1067.4	1008.2	1043.9	758.3	700.3	779.9	746.17	0.902221	0.0100673	-0.148447	Nonsignificant	0.644896	0.000778794	-0.632861	Significant	0.714787	0.000794257	-0.484414	Nonsignificant	2	Molecular Function:catalytic activity (GO:0003824),Biological Process:metabolic process (GO:0008152)	--	--
XP_009341081.1	103933143	PREDICTED: caffeic acid 3-O-methyltransferase isoform X1	417.5	515.7	512.5	481.9	382.5	369.6	337.2	363.1	265	271	273.8	269.93	0.753476	0.0502374	-0.408367	Nonsignificant	0.560144	0.0217421	-0.836131	Significant	0.743413	0.0173962	-0.427764	Nonsignificant	2	Molecular Function:methyltransferase activity (GO:0008168),Molecular Function:O-methyltransferase activity (GO:0008171)	--	--
XP_009361274.1	103951578	PREDICTED: caffeic acid 3-O-methyltransferase-like	2688	2588.2	2223.7	2499.97	1040.2	1208.1	1039.9	1096.07	735.1	711.1	782.6	742.93	0.438433	0.00455835	-1.18957	Significant	0.297177	0.00553875	-1.7506	Significant	0.677818	0.0150614	-0.561031	Nonsignificant	3	Molecular Function:methyltransferase activity (GO:0008168),Molecular Function:O-methyltransferase activity (GO:0008171),Molecular Function:protein dimerization activity (GO:0046983)	--	--
XP_009345067.1	103936907	PREDICTED: caffeoyl-CoA O-methyltransferase	4161.7	4759.2	4827.9	4582.93	819	854.3	471.6	714.97	174.5	179.2	166.2	173.3	0.156006	0.000378962	-2.68032	Significant	0.0378142	0.00228728	-4.72493	Significant	0.242389	0.0471229	-2.0446	Significant	1	Molecular Function:O-methyltransferase activity (GO:0008171)	caffeoyl-CoA O-methyltransferase	2.1.1.104
XP_009341967.1	103933993	PREDICTED: caffeoyl-CoA O-methyltransferase-like	8512.1	9675.3	8934.8	9040.73	3061.3	3036.5	2383.7	2827.17	2035.2	1851.7	2005.1	1964	0.312714	0.000274732	-1.67708	Significant	0.217239	0.00181703	-2.20264	Significant	0.694688	0.0524638	-0.525562	Nonsignificant	1	Molecular Function:O-methyltransferase activity (GO:0008171)	caffeoyl-CoA O-methyltransferase	2.1.1.104
XP_009354190.1	103945358	PREDICTED: cinnamoyl-CoA reductase 1-like	7995.7	7842.5	7654.3	7830.83	5398.1	5363.9	5281.7	5347.9	4802.4	4597.9	4814.4	4738.23	0.682929	0.000544032	-0.550193	Nonsignificant	0.605074	3.27e-05	-0.724817	Significant	0.885999	0.00488422	-0.174623	Nonsignificant	2	Molecular Function:catalytic activity (GO:0003824),Molecular Function:coenzyme binding (GO:0050662)	cinnamoyl-CoA reductase	1.2.1.44
XP_018505454.1	103957590	PREDICTED: cinnamoyl-CoA reductase 1-like	286.8	315.8	292.9	298.5	402.4	380.6	397	393.33	537.1	540.9	489.9	522.63	1.3177	0.00141203	0.398022	Nonsignificant	1.75087	0.00110733	0.808068	Significant	1.32873	0.0081738	0.410047	Nonsignificant	2	Molecular Function:catalytic activity (GO:0003824),Molecular Function:coenzyme binding (GO:0050662)	--	--
XP_018502517.1	108867111	PREDICTED: cinnamoyl-CoA reductase 1-like isoform X1	248.7	193.4	186	209.37	133.9	162.6	116.9	137.8	135	83	139.9	119.3	0.658175	0.0472715	-0.603456	Significant	0.569814	0.0288639	-0.811438	Significant	0.865747	0.462271	-0.207982	Nonsignificant	2	Molecular Function:catalytic activity (GO:0003824),Molecular Function:coenzyme binding (GO:0050662)	cinnamoyl-CoA reductase	1.2.1.44
XP_009372634.1	103961764	PREDICTED: cinnamoyl-CoA reductase 2-like	1987	1974.5	2089.7	2017.07	2247	2203.9	2283.5	2244.8	3037.1	3077.2	3027.4	3047.23	1.1129	0.00980322	0.154328	Nonsignificant	1.51073	0.000268446	0.595241	Significant	1.35746	2.85e-05	0.440913	Nonsignificant	2	Molecular Function:catalytic activity (GO:0003824),Molecular Function:coenzyme binding (GO:0050662)	--	--
XP_009338655.1	103930975	PREDICTED: cytochrome P450 84A1-like	4390.2	3960.5	3965.8	4105.5	1954.6	1955.7	2216.3	2042.2	1369.3	1352.4	1520.6	1414.1	0.49743	0.000693126	-1.00743	Significant	0.34444	0.000969659	-1.53767	Significant	0.69244	0.00639325	-0.53024	Nonsignificant	3	Molecular Function:iron ion binding (GO:0005506),Molecular Function:heme binding (GO:0020037),Biological Process:oxidation-reduction process (GO:0055114)	ferulate-5-hydroxylase	1.14.-.-
XP_009346304.1	103938031	PREDICTED: cytochrome P450 84A1-like	5514.9	4989.9	5093.4	5199.4	2806.4	2952.5	2739.4	2832.77	2435.9	2366.6	2531.3	2444.6	0.544826	0.00169624	-0.876133	Significant	0.47017	0.00175945	-1.08875	Significant	0.862973	0.00950433	-0.212613	Nonsignificant	3	Molecular Function:iron ion binding (GO:0005506),Molecular Function:heme binding (GO:0020037),Biological Process:oxidation-reduction process (GO:0055114)	ferulate-5-hydroxylase	1.14.-.-
XP_009353775.1	103944996	PREDICTED: cytochrome P450 98A2 isoform X1	12201.3	10617.2	11383	11400.5	5657.3	5732.7	5115.3	5501.77	4307.4	4155.4	4186.4	4216.4	0.48259	0.00208649	-1.05113	Significant	0.369843	0.0037339	-1.43501	Significant	0.766372	0.0177319	-0.383883	Nonsignificant	3	Molecular Function:iron ion binding (GO:0005506),Molecular Function:heme binding (GO:0020037),Biological Process:oxidation-reduction process (GO:0055114)	coumaroylquinate(coumaroylshikimate) 3'-monooxygenase	1.14.13.36
XP_009353780.1	103944999	PREDICTED: cytochrome P450 98A2-like	1153	1167.1	1208.5	1176.2	903.8	875.6	779.2	852.87	642.8	623.2	641.4	635.8	0.725103	0.00584505	-0.463741	Nonsignificant	0.540554	0.00024002	-0.887488	Significant	0.745486	0.0261896	-0.423747	Nonsignificant	3	Molecular Function:iron ion binding (GO:0005506),Molecular Function:heme binding (GO:0020037),Biological Process:oxidation-reduction process (GO:0055114)	coumaroylquinate(coumaroylshikimate) 3'-monooxygenase	1.14.13.36
XP_009370205.1	103959581	PREDICTED: laccase-4	343.4	348	354.2	348.53	158.3	141.5	138	145.93	138.1	112.7	116.8	122.53	0.418707	0.000105342	-1.25599	Significant	0.351568	0.000292315	-1.50812	Significant	0.839653	0.0839433	-0.252135	Nonsignificant	3	Molecular Function:copper ion binding (GO:0005507),Molecular Function:oxidoreductase activity (GO:0016491),Biological Process:oxidation-reduction process (GO:0055114)	laccase	1.10.3.2
XP_009348432.1	103940081	PREDICTED: LOW QUALITY PROTEIN: caffeoylshikimate esterase	77.4	69.9	82.3	76.53	35.6	36.3	33.5	35.13	17.9	25.7	24.7	22.77	0.459059	0.00541607	-1.12325	Significant	0.297474	0.000505238	-1.74917	Significant	0.648008	0.0269035	-0.625917	Significant	--	--	caffeoylshikimate esterase	3.1.1.-
XP_009336489.1	103929067	PREDICTED: peroxidase 12-like	9312.5	10643.3	10416.5	10124.1	9381.6	8852.2	8249.7	8827.83	6062.4	5837	5786.9	5895.43	0.871962	0.0722809	-0.197662	Nonsignificant	0.582317	0.00734119	-0.780124	Significant	0.667823	0.00873629	-0.582462	Nonsignificant	4	Molecular Function:peroxidase activity (GO:0004601),Biological Process:response to oxidative stress (GO:0006979),Molecular Function:heme binding (GO:0020037),Biological Process:oxidation-reduction process (GO:0055114)	peroxidase	1.11.1.7
XP_009368010.1	103957549	PREDICTED: peroxidase 16-like	6164.8	5753.4	6547.2	6155.13	3088.9	3359.5	3145.7	3198.03	2399.6	2347.9	2288	2345.17	0.519572	0.00271667	-0.944605	Significant	0.38101	0.00309828	-1.3921	Significant	0.733315	0.00419749	-0.447495	Nonsignificant	4	Molecular Function:peroxidase activity (GO:0004601),Biological Process:response to oxidative stress (GO:0006979),Molecular Function:heme binding (GO:0020037),Biological Process:oxidation-reduction process (GO:0055114)	peroxidase	1.11.1.7
XP_009363452.1	103953444	PREDICTED: peroxidase 64	128.6	174.7	144.4	149.23	76.1	77.9	63.3	72.43	26.5	24.6	21.5	24.2	0.48537	0.0206571	-1.04284	Significant	0.162162	0.0108108	-2.62449	Significant	0.3341	0.0051923	-1.58165	Significant	4	Molecular Function:peroxidase activity (GO:0004601),Biological Process:response to oxidative stress (GO:0006979),Molecular Function:heme binding (GO:0020037),Biological Process:oxidation-reduction process (GO:0055114)	peroxidase	1.11.1.7
XP_009346064.1	103937821	PREDICTED: peroxidase 72-like	17339.2	17931.7	19367.7	18212.9	17057.9	17772	16765.5	17198.5	12484.7	11462.5	11096.9	11681.4	0.944303	0.230614	-0.0826781	Nonsignificant	0.64138	0.00147806	-0.640749	Significant	0.67921	0.000688205	-0.558071	Nonsignificant	4	Molecular Function:peroxidase activity (GO:0004601),Biological Process:response to oxidative stress (GO:0006979),Molecular Function:heme binding (GO:0020037),Biological Process:oxidation-reduction process (GO:0055114)	peroxidase	1.11.1.7
XP_009335831.1	103928508	PREDICTED: probable cinnamyl alcohol dehydrogenase 1	10873.3	11013.4	10764.6	10883.8	4633.2	4597.2	4159.9	4463.43	3434.9	3285	3336.4	3352.1	0.4101	5.93e-05	-1.28595	Significant	0.307991	1.03e-06	-1.69904	Significant	0.751014	0.0128843	-0.413089	Nonsignificant	2	Molecular Function:oxidoreductase activity (GO:0016491),Biological Process:oxidation-reduction process (GO:0055114)	cinnamyl-alcohol dehydrogenase	1.1.1.195
XP_009354208.1	103945376	PREDICTED: shikimate O-hydroxycinnamoyltransferase-like	2825.9	2924.2	2596.2	2782.1	2033	2060.6	2097.6	2063.73	1335.3	1412.7	1421.1	1389.7	0.74179	0.0151417	-0.430918	Nonsignificant	0.499515	0.00284385	-1.0014	Significant	0.673391	8.54e-05	-0.570483	Nonsignificant	--	--	shikimate O-hydroxycinnamoyltransferase	2.3.1.133
XP_009354868.1	103945990	PREDICTED: trans-cinnamate 4-monooxygenase	1288	1485.5	1452.5	1408.67	1279.2	1642.8	1482.1	1468.03	849.7	906.6	926.4	894.23	1.04214	0.656927	0.0595545	Nonsignificant	0.634808	0.00738658	-0.655607	Significant	0.609137	0.0274043	-0.715161	Significant	3	Molecular Function:iron ion binding (GO:0005506),Molecular Function:heme binding (GO:0020037),Biological Process:oxidation-reduction process (GO:0055114)	trans-cinnamate 4-monooxygenase	1.14.13.11
XP_009374388.1	103963306	PREDICTED: trans-cinnamate 4-monooxygenase	14242.1	12228.2	13179.5	13216.6	8465	8701.9	8247.2	8471.37	7372.3	7231.1	8213.7	7605.7	0.640964	0.0115684	-0.641684	Significant	0.575466	0.00324567	-0.797198	Significant	0.897813	0.0896132	-0.155514	Nonsignificant	3	Molecular Function:iron ion binding (GO:0005506),Molecular Function:heme binding (GO:0020037),Biological Process:oxidation-reduction process (GO:0055114)	trans-cinnamate 4-monooxygenase	1.14.13.11
NP_001306735.1	103928512	probable cinnamyl alcohol dehydrogenase 1	1823.3	1493.2	1671.2	1662.57	863.9	831	779.6	824.83	762.4	733.2	684.3	726.63	0.49612	0.00919431	-1.01124	Significant	0.437055	0.00753125	-1.19411	Significant	0.880946	0.042961	-0.182875	Nonsignificant	2	Molecular Function:oxidoreductase activity (GO:0016491),Biological Process:oxidation-reduction process (GO:0055114)	cinnamyl-alcohol dehydrogenase	1.1.1.195
NP_001289240.1	103945380	shikimate O-hydroxycinnamoyltransferase-like	4232	4517.5	4074.9	4274.8	1817.9	1838.9	1710.4	1789.07	1326.6	1419.7	1343	1363.1	0.418515	0.00129701	-1.25665	Significant	0.318869	0.00129205	-1.64897	Significant	0.761906	0.00147025	-0.392316	Nonsignificant	--	--	shikimate O-hydroxycinnamoyltransferase	2.3.1.133
	103963973
	103954252

## Sheet: Converted data
										DATA After conversion				DATA After conversion
			Transcriptome				Proteome			Transcriptome				Proteome				Transcriptome			Proteome
Gene_id	Protein	gene_description	Day20 fpkm	Day50 fpkm	Day80 fpkm		Dat20	Day50	Day80	Day20	Day50	Day80		Dat20	Day50	Day80		Day50vsDay20	Day80vsDay20	Day80vsDay50	Day50.vs.Day20.UP.DOWN	Day80.vs.Day20.UP.DOWN	Day80.vs.Day50.UP.DOWN
103927137	XP_009334310.1	4-coumarate--CoA ligase-like 5	12.5199	63.686	2.30144		253.7	205.4	140.267	0.863054	1	0.383579		1	0.809618	0.552884		UP	DOWN	DOWN	Significant	Significant	Nonsignificant
103927375	XP_009334566.1	4-coumarate--CoA ligase 2-like	118.163	13.9873	0.571088		2813	1211.5	1063.97	1	0.118373	0.00483307		1	0.430679	0.378232		DOWN	DOWN	DOWN	Significant	Significant	Nonsignificant
103928508	XP_009335831.1	probable cinnamyl alcohol dehydrogenase 1	75.7547	7.96545	1.48067		10883.8	4463.43	3352.1	1	0.105148	0.0195455		1	0.4101	0.307991		DOWN	DOWN	DOWN	Significant	Significant	Nonsignificant
103928512	NP_001306735.1	probable cinnamyl alcohol dehydrogenase 1	0.945386	2.71609	0.0164242		1662.57	824.833	726.633	0.348068	1	0.00604699		1	0.49612	0.437055		UP	DOWN	DOWN	Significant	Significant	Nonsignificant
103929067	XP_009336489.1	peroxidase 12-like	68.906	15.7039	7.12182		10124.1	8827.83	5895.43	1	0.227903	0.103356		1	0.871962	0.582317		DOWN	DOWN	DOWN	Nonsignificant	Significant	Nonsignificant
103930975	XP_009338655.1	PREDICTED: cytochrome P450 84A1-like (F5H)	5.47007	0.328958	0.0562648		4105.5	2042.2	1414.1	1	0.0601378	0.0102859		1	0.49743	0.34444		DOWN	DOWN	DOWN	Nonsignificant	Significant	Nonsignificant
103933143	XP_009341081.1	caffeic acid 3-O-methyltransferase%2C transcript variant X1||caffeic acid 3-O-methyltransferase%2C transcript variant X2	9.9927	2.59743	1.43764		481.9	363.1	269.933	1	0.259932	0.143869		1	0.753476	0.560144		DOWN	DOWN	FALSE	Nonsignificant	Significant	Nonsignificant
103933993	XP_009341967.1	caffeoyl-CoA O-methyltransferase-like	338.474	12.061	0.694312		9040.73	2827.17	1964	1	0.0356335	0.0020513		1	0.312714	0.217239		DOWN	DOWN	DOWN	Significant	Significant	Nonsignificant
103934948	NP_001306736.1	phenylalanine ammonia-lyase 1	67.4574	78.1613	29.981		10574.6	4748.5	3545.27	0.863054	1	0.383579		1	0.449049	0.335264		FALSE	DOWN	DOWN	Significant	Significant	Nonsignificant
103936907	XP_009345067.1	caffeoyl-CoA O-methyltransferase	29.2471	1.90884	0.416259		4582.93	714.967	173.3	1	0.065266	0.0142325		1	0.156006	0.0378142		DOWN	DOWN	DOWN	Significant	Significant	Nonsignificant
103937821	XP_009346064.1	peroxidase 72-like	267.099	10.6843	0.446846		18212.9	17198.5	11681.4	1	0.0400013	0.00167296		1	0.944303	0.64138		DOWN	DOWN	DOWN	Significant	Significant	Significant
103938031	XP_009346304.1	PREDICTED: cytochrome P450 84A1-like (F5H)	35.5861	6.55335	0.754634		5199.4	2832.77	2444.6	1	0.184155	0.0212059		1	0.544826	0.47017		DOWN	DOWN	DOWN	Nonsignificant	Significant	Nonsignificant
103940081	XP_009348432.1	caffeoylshikimate esterase	194.115	24.5334	5.30483		76.5333	35.1333	22.7667	1	0.126386	0.0273283		1	0.459059	0.297474		DOWN	DOWN	DOWN	Significant	Significant	Nonsignificant
103943352	NP_001289246.1	caffeic acid 3-O-methyltransferase	1148.71	160.796	34.7065		19955.2	7538.03	5630.87	1	0.139981	0.0302136		1	0.377747	0.282175		DOWN	DOWN	DOWN	Significant	Significant	Significant
103944996	XP_009353775.1	PREDICTED: cytochrome P450 98A2 isoform X1 (C3H)	201.672	23.5431	7.51949		11400.5	5501.77	4216.4	1	0.116739	0.0372857		1	0.48259	0.369843		DOWN	DOWN	DOWN	Nonsignificant	Significant	Nonsignificant
103944999	XP_009353780.1	PREDICTED: cytochrome P450 98A2-like (C3H)	69.9869	28.2677	29.6489		1176.2	852.867	635.8	1	0.4039	0.423635		1	0.725103	0.540554		DOWN	DOWN	FALSE	Nonsignificant	Significant	Nonsignificant
103945358	XP_009354190.1	cinnamoyl-CoA reductase 1-like	89.6324	34.2123	19.4448		7830.83	5347.9	4738.23	1	0.381696	0.216939		1	0.682929	0.605074		DOWN	DOWN	DOWN	Nonsignificant	Significant	Significant
103945376	XP_009354208.1	shikimate O-hydroxycinnamoyltransferase-like	345.86	238.027	59.3383		2782.1	2063.73	1389.7	1	0.688216	0.171567		1	0.74179	0.499515		DOWN	DOWN	DOWN	Significant	Significant	Nonsignificant
103945380	NP_001289240.1	shikimate O-hydroxycinnamoyltransferase-like	106.662	9.85838	1.08675		4274.8	1789.07	1363.1	1	0.0924268	0.0101888		1	0.418515	0.318869		DOWN	DOWN	DOWN	Nonsignificant	Significant	Nonsignificant
103945990	XP_009354868.1	trans-cinnamate 4-monooxygenase	168.14	243.066	367.188		1408.67	1468.03	894.233	0.457914	0.661966	1		0.95956	1	0.609137		UP	UP	UP	Significant	Significant	Nonsignificant
103947702	XP_009356915.1	4-coumarate--CoA ligase-like 7	52.6516	91.3374	108.054		5600.57	6699.2	8422.77	0.487271	0.845293	1		0.664932	0.795368	1		UP	UP	FALSE	Significant	Significant	Significant
103949908	XP_018503632.1	4-coumarate--CoA ligase-like 9%2C transcript variant X4||4-coumarate--CoA ligase-like 9%2C transcript variant X3||4-coumarate--CoA ligase-like 9%2C transcript variant X1||4-coumarate--CoA ligase-like 9%2C transcript variant X2	29.1062	12.8675	4.50498		1157.03	1043.9	746.167	1	0.442088	0.154778		1	0.902221	0.644896		DOWN	DOWN	DOWN	Significant	Significant	Nonsignificant
103951578	XP_009361274.1	caffeic acid 3-O-methyltransferase-like	3.6386	0.134245	0		2499.97	1096.07	742.933	1	0.0368948	0		1	0.438433	0.297177		DOWN	DOWN	FALSE	Nonsignificant	Significant	Nonsignificant
103953444	XP_009363452.1	peroxidase 64	1.34631	0.0218411	0.0216002		149.233	72.4333	24.2	1	0.0162229	0.016044		1	0.48537	0.162162		DOWN	DOWN	FALSE	Nonsignificant	Significant	Nonsignificant
103957549	XP_009368010.1	peroxidase 16-like	4.84587	0.588859	0.0214208		6155.13	3198.03	2345.17	1	0.121518	0.00442043		1	0.519572	0.38101		DOWN	DOWN	DOWN	Significant	Significant	Nonsignificant
103957590	XP_018505454.1	cinnamoyl-CoA reductase 1-like	0.813453	2.90837	7.02795		298.5	393.333	522.633	0.115745	0.413828	1		0.571146	0.752599	1		UP	UP	UP	Nonsignificant	Significant	Nonsignificant
103959581	XP_009370205.1	laccase-4	138.585	3.35656	0.363666		348.533	145.933	122.533	1	0.0242202	0.00262414		1	0.418707	0.351568		DOWN	DOWN	DOWN	Significant	Significant	Nonsignificant
103960242	XP_009370961.1	4-coumarate--CoA ligase 1	102.653	10.4292	1.95117		10515.7	4331.03	2978	1	0.101597	0.0190074		1	0.411862	0.283195		DOWN	DOWN	DOWN	Significant	Significant	Nonsignificant
103961764	XP_009372634.1	cinnamoyl-CoA reductase 2-like	4.66874	8.62708	17.4477		2017.07	2244.8	3047.23	0.267585	0.494455	1		0.661934	0.736668	1		UP	UP	UP	Significant	Significant	Nonsignificant
103963306	XP_009374388.1	trans-cinnamate 4-monooxygenase	379.392	184.632	117.881		13216.6	8471.37	7605.7	1	0.486651	0.310711		1	0.640964	0.575466		DOWN	DOWN	DOWN	Significant	Significant	Nonsignificant
108867111	XP_018502517.1	cinnamoyl-CoA reductase 1-like%2C transcript variant X2||cinnamoyl-CoA reductase 1-like%2C transcript variant X1	2.42062	1.87527	0.412702		209.367	137.8	119.3	1	0.77471	0.170495		1	0.658175	0.569814		FALSE	DOWN	DOWN	Nonsignificant	Significant	Nonsignificant
