# Supplementary material for: Integrated transcriptomic and proteomic analysis reveals the complex molecular mechanisms underlying stone cell formation in Korla pear
Source: Sci Rep. 2021 Apr 8;11:7688. doi: 10.1038/s41598-021-87262-3 (PMC8032765; doi:10.1038/s41598-021-87262-3)
Supplement: Supplementary file 2 — Supplementary Information 2. [file 41598_2021_87262_MOESM2_ESM.xlsx]

## Sheet: READ ME
Genes and proteins involved in cellulose and xylan biosynthesis
	Sheets	Discription
	sheet: All DEGs	This sheet includes all of differentially expressed genes (DEGs) identified in this paper
	sheet: All correlated proteins	This sheet includes all of proteins correlated with genes identified in this paper (including differenly /not differentially accumulated proteins)
	sheet: All correlated DEGs	This sheet includes DEGs correlated with proteins, including including differentially /not differentially accumulated proteins
	sheet: Correlated DAPs	This sheet includes all of differentially accumulated proteins that correlated with DEGs
	Data conversion	This sheet includes all of DEGs and DAPs used to draw heat map grath in text file, including normalized figuers using Min-MAX normalization method

## Sheet: All DEGs
Gene_id		gene_description	Day20_1_fpkm	Day20_2_fpkm	Day20_3_fpkm	Day50_1_fpkm	Day50_2_fpkm	Day50_3_fpkm	Day80_1_fpkm	Day80_2_fpkm	Day80_3_fpkm	Day20 fpkm	Day50 fpkm	Day80 fpkm	Day50vsDay20	Day80vsDay20	Day80vsDay50
103961015		probable fructokinase-6%2C chloroplastic	18.3041	20.7558	21.2344	11.919	12.2257	12.3717	13.5643	11.7382	10.0165	20.0981	12.1721	11.773	DOWN	DOWN	FALSE
103933335	XP_009341299.2	probable fructokinase-7	24.9541	29.037	29.819	11.7996	14.2588	12.2794	9.51971	7.8392	9.06764	27.9367	12.7793	8.80885	DOWN	DOWN	FALSE
103960497	XP_009371257.1	probable fructokinase-7	15.0895	17.7386	19.0323	9.90056	10.6975	11.684	6.54265	5.89287	6.78596	17.2868	10.7607	6.40716	DOWN	DOWN	DOWN
103950289	XP_018503711.1	sucrose synthase%2C transcript variant X1||sucrose synthase%2C transcript variant X2	162.152	150.585	145.169	11.4624	11.3898	9.41275	6.7712	6.89739	5.18846	152.635	10.755	6.28569	DOWN	DOWN	DOWN
103940505		sucrose synthase-like	5.44428	3.71084	3.79786	4.87316	3.46938	2.76628	1.79275	2.26654	0.778706	4.31766	3.70294	1.61266	FALSE	DOWN	DOWN
103940043		sucrose transport protein-like	13.3407	11.1436	10.9322	18.223	21.1501	13.5912	1.36796	1.26834	1.13921	11.8055	17.6548	1.2585	UP	DOWN	DOWN
103964096		sucrose transport protein-like	37.665	34.4311	35.6977	33.3518	33.9293	27.6665	8.96192	10.333	8.75549	35.9313	31.6492	9.35013	FALSE	DOWN	DOWN
103940242	XP_009348606.1	cellulose synthase A catalytic subunit 1 [UDP-forming]	43.023	37.2937	38.8605	42.8128	39.5264	31.3231	70.3695	63.7609	57.1732	39.7257	37.8874	63.7679	FALSE	UP	UP
103946683		cellulose synthase A catalytic subunit 1 [UDP-forming]	91.4621	59.3421	70.1731	109.425	99.9293	73.8255	161.599	143.348	133.044	73.6591	94.3933	145.997	FALSE	UP	UP
103942164		cellulose synthase A catalytic subunit 2 [UDP-forming]-like	6.66565	3.88786	4.56665	16.9357	14.0711	8.01088	8.37788	9.58604	5.78537	5.04005	13.0059	7.91643	UP	UP	FALSE
103965250	XP_009376550.1	cellulose synthase A catalytic subunit 2 [UDP-forming]-like	92.5649	53.7418	65.3284	117.141	108.202	73.3288	135.493	138.21	108.335	70.545	99.5573	127.346	FALSE	UP	UP
103954859		cellulose synthase A catalytic subunit 3 [UDP-forming]%2C transcript variant X1||cellulose synthase A catalytic subunit 3 [UDP-forming]%2C transcript variant X2	83.6639	55.0639	63.2765	63.1019	64.4502	45.1036	97.1323	93.4743	80.6094	67.3348	57.5519	90.4054	FALSE	UP	UP
103945881	XP_009354748.1	cellulose synthase A catalytic subunit 3 [UDP-forming]-like%2C transcript variant X2||cellulose synthase A catalytic subunit 3 [UDP-forming]-like%2C transcript variant X1	80.4927	47.7947	57.3525	75.5049	74.4156	54.456	150.243	139.276	120.481	61.88	68.1255	136.667	FALSE	UP	UP
103959701		cellulose synthase A catalytic subunit 4 [UDP-forming]	66.3184	36.5675	39.248	1.14193	1.51396	1.16885	0.116097	0.0913861	0.0152349	47.378	1.27491	0.0742393	DOWN	DOWN	DOWN
103958831		cellulose synthase A catalytic subunit 4 [UDP-forming]-like	130.309	133.907	129.042	2.1728	3.12039	3.37135	0.253229	0.0747488	0.0249226	131.086	2.88818	0.117634	DOWN	DOWN	DOWN
103949049		cellulose synthase A catalytic subunit 7 [UDP-forming]	0.532257	0.134519	0.222815	0.0236229	0.00972685	0.0672898	0.0112879	0	0	0.296531	0.0335465	0.00376263	DOWN	DOWN	FALSE
103956004		cellulose synthase A catalytic subunit 7 [UDP-forming]	66.5343	42.2187	41.5652	1.10295	1.69152	1.23697	0.0611048	0.142794	0.0902083	50.1061	1.34381	0.0980356	DOWN	DOWN	DOWN
103949047	XP_009358418.1	cellulose synthase A catalytic subunit 7 [UDP-forming]-like	72.2756	50.7004	53.5147	1.99488	2.89832	2.27584	0.347945	0.32096	0.199759	58.8303	2.38968	0.289555	DOWN	DOWN	DOWN
103943043	0	cellulose synthase A catalytic subunit 8 [UDP-forming]%2C transcript variant X2||cellulose synthase A catalytic subunit 8 [UDP-forming]%2C transcript variant X1	15.1676	9.72645	9.87789	0.512572	0.602022	0.550513	0.337274	0.426674	0.189681	11.5906	0.555036	0.317876	DOWN	DOWN	FALSE
103944068	XP_009352735.1	cellulose synthase A catalytic subunit 8 [UDP-forming]-like	72.6425	44.3723	43.4176	1.2837	1.96227	1.43397	0.144329	0.0552267	0.0946985	53.4774	1.55998	0.0980848	DOWN	DOWN	DOWN
103936880		cellulose synthase-like protein G2	199.814	132.476	158.395	90.8558	87.0689	74.4349	32.6957	34.3081	26.1446	163.562	84.1199	31.0495	DOWN	DOWN	DOWN
103930416		COBRA-like protein 4	9.80952	7.74036	6.4681	0.29838	1.05113	0.849932	0.34852	0.124699	0.0623656	8.00599	0.733146	0.178528	DOWN	DOWN	FALSE
103937916	XP_009346173.1	COBRA-like protein 4	271.061	243.664	226.874	5.92568	8.71296	7.46222	0.27374	0.387183	0.117868	247.2	7.36695	0.259597	DOWN	DOWN	DOWN
103936971	XP_009345137.1	protein IRX15-LIKE-like	43.3569	44.9307	45.1916	9.2756	11.2941	11.1348	2.74375	2.38819	2.43034	44.4931	10.5682	2.52076	DOWN	DOWN	DOWN
103942677	XP_009351143.1	protein IRX15-LIKE-like	124.891	118.462	107.87	1.63087	3.99893	3.4624	0.0175121	0.172309	0.0689411	117.074	3.03073	0.0862541	DOWN	DOWN	DOWN
103928624		probable glucuronoxylan glucuronosyltransferase IRX7	9.52346	9.34952	10.1677	2.30975	2.71565	2.24595	2.63288	2.23734	1.97616	9.68023	2.42378	2.28212	DOWN	DOWN	FALSE
103937525		probable glucuronoxylan glucuronosyltransferase IRX7	19.5838	16.9842	16.2871	4.31621	3.52121	3.12793	6.86194	6.06899	5.42554	17.6184	3.65512	6.11882	DOWN	DOWN	UP
103947711	XP_009356930.1	probable glucuronoxylan glucuronosyltransferase IRX7	94.5778	85.3617	78.333	23.8345	23.3375	19.3853	27.1715	21.5027	19.3399	86.0908	22.1858	22.6714	DOWN	DOWN	FALSE
103950395	XP_009359869.1	probable beta-1%2C4-xylosyltransferase IRX10	17.4102	15.1017	15.4774	0.673684	0.670902	0.684288	0.658793	0.559821	0.515756	15.9964	0.676291	0.578123	DOWN	DOWN	FALSE
103951152		putative UDP-glucuronate:xylan alpha-glucuronosyltransferase 3%2C transcript variant X1||putative UDP-glucuronate:xylan alpha-glucuronosyltransferase 3%2C transcript variant X2	4.53061	4.24482	4.59	0.0121658	0.030056	0.0462056	0	0.0915186	0	4.45514	0.0294758	0.0305062	DOWN	DOWN	FALSE
103945016	XP_009353798.1	glucuronoxylan 4-O-methyltransferase 1-like	28.8595	28.2529	27.1392	1.1553	1.50321	1.49186	0.0220817	0.130363	0	28.0839	1.38346	0.0508149	DOWN	DOWN	DOWN
103946382	XP_009355344.1	glucuronoxylan 4-O-methyltransferase 1-like	16.0412	13.9403	13.6982	0.332452	0.43348	0.315662	0.158857	0	0	14.5599	0.360532	0.0529525	DOWN	DOWN	FALSE
103950006		glucuronoxylan 4-O-methyltransferase 1-like	1.59067	2.55457	2.04593	1.05744	0.647523	0.283189	1.19194	0.968837	0.484542	2.06372	0.662716	0.881774	DOWN	DOWN	FALSE
103947932		glucuronoxylan 4-O-methyltransferase 3-like	2.91728	2.28661	1.74247	0.907078	1.20167	1.02978	0.753798	0.741694	0.853165	2.31545	1.04618	0.782886	DOWN	DOWN	FALSE
103952504	XP_009362363.1	glucuronoxylan 4-O-methyltransferase 3-like	2.09225	1.97246	1.77329	0.912868	0.490275	0.791394	0.625853	0.559821	0.727952	1.946	0.731512	0.637875	DOWN	DOWN	FALSE
103967497		glucuronoxylan 4-O-methyltransferase 3-like	13.2995	11.3745	9.45029	0.665131	0.774393	0.457322	0.241107	0.34507	0.215724	11.3748	0.632282	0.2673	DOWN	DOWN	FALSE
103930880	XP_009338562.1	UDP-glucose 6-dehydrogenase 5-like	1.36637	1.22342	1.18885	0.598701	0.246518	0.673182	0.28608	0.400007	0.192645	1.25955	0.506133	0.292911	DOWN	DOWN	FALSE
103950028		UDP-glucuronate:xylan alpha-glucuronosyltransferase 2-like	2.57199	2.08797	1.69637	0.126042	0.0691979	0.106379	0	0.013169	0	2.11878	0.10054	0.00438965	DOWN	DOWN	FALSE
103942182		UDP-glucuronate:xylan alpha-glucuronosyltransferase 2-like%2C transcript variant X1||UDP-glucuronate:xylan alpha-glucuronosyltransferase 2-like%2C transcript variant X2	0.803747	0.573259	0.415651	0	0	0	0	0.0126986	0	0.597552	0	0.00423288	DOWN	DOWN	FALSE
103942183		UDP-glucuronate:xylan alpha-glucuronosyltransferase 2-like%2C transcript variant X1||UDP-glucuronate:xylan alpha-glucuronosyltransferase 2-like%2C transcript variant X2	2.56051	0.755024	2.29278	0	0.0444844	0	0	0	0	1.86944	0.0148281	0	DOWN	DOWN	FALSE
103928424		UDP-glucuronic acid decarboxylase 2	11.9229	9.68473	9.7845	6.96303	6.59889	5.98246	5.77432	4.05612	4.46742	10.4641	6.51479	4.76595	DOWN	DOWN	FALSE
103928376	XP_009335683.1	UDP-glucuronic acid decarboxylase 2-like	50.9584	46.5475	48.8209	22.8883	22.631	22.9414	17.6004	17.4603	15.483	48.7756	22.8202	16.8479	DOWN	DOWN	FALSE
103940426	XP_009348817.1	UDP-glucuronic acid decarboxylase 2-like%2C transcript variant X1||UDP-glucuronic acid decarboxylase 2-like%2C transcript variant X2	172.665	160.951	164.781	108.159	117.449	94.5564	34.8448	31.4573	34.8918	166.132	106.721	33.7313	DOWN	DOWN	DOWN
103948402	XP_018503276.1	UDP-glucuronic acid decarboxylase 5%2C transcript variant X1||UDP-glucuronic acid decarboxylase 5%2C transcript variant X5||UDP-glucuronic acid decarboxylase 5%2C transcript variant X3||UDP-glucuronic acid decarboxylase 5%2C transcript variant X2||UDP-glucuronic acid decarboxylase 5%2C transcript variant X4	230.679	314.078	266.406	35.8082	43.4453	43.0765	45.5453	48.8403	50.8383	270.388	40.7767	48.408	DOWN	DOWN	FALSE
103930040	XP_009337607.1	UDP-glucuronic acid decarboxylase 5-like%2C transcript variant X2||UDP-glucuronic acid decarboxylase 5-like%2C transcript variant X1	95.0845	124.448	108.173	23.6866	26.5338	30.2048	35.7672	35.1579	39.6086	109.235	26.8084	36.8445	DOWN	DOWN	UP
103944949	XP_009353708.1	UDP-glucuronic acid decarboxylase 6%2C transcript variant X2||UDP-glucuronic acid decarboxylase 6%2C transcript variant X1	107.005	114.643	105.419	27.6368	27.3588	27.9629	33.3266	34.7865	35.3753	109.022	27.6529	34.4961	DOWN	DOWN	FALSE

## Sheet: All correlated proteins
Gene	Protein	Description	Day20_1	Day20_3	Day20_2		Day50_2	Day50_1	Day50_3		Day80_1	Day80_2	Day80_3		Day50.vs.Day20.FC	Day50.vs.Day20.P.value	Day50.vs.Day20.log2FC	Day50.vs.Day20.UP.DOWN	Day80.vs.Day20.FC	Day80.vs.Day20.P.value	Day80.vs.Day20.log2FC	Day80.vs.Day20.UP.DOWN	Day80.vs.Day50.FC	Day80.vs.Day50.P.value	Day80.vs.Day50.log2FC	Day80.vs.Day50.UP.DOWN	GO_NUM	GO_Description	KEGG_Description	KEGG_EC
103940242	XP_009348606.1	PREDICTED: cellulose synthase A catalytic subunit 1	2834.5	2520.7	2489.7	2614.97	2463.8	2482.1	2409.6	2451.83	2355.7	2408.6	2520.6	2428.3	0.937616	0.274777	-0.0929316	Nonsignificant	0.928616	0.226781	-0.106846	Nonsignificant	0.990402	0.690788	-0.0139142	Nonsignificant	5	Molecular Function:protein binding (GO:0005515),Molecular Function:zinc ion binding (GO:0008270),Cellular Component:membrane (GO:0016020),Molecular Function:cellulose synthase (UDP-forming) activity (GO:0016760),Biological Process:cellulose biosynthetic process (GO:0030244)	cellulose synthase A	2.4.1.12
103965250	XP_009376550.1	PREDICTED: cellulose synthase A catalytic subunit 2	4039.3	3591.1	3840.3	3823.57	3816.1	3862.2	3904.4	3860.9	3954.9	3994.1	4064.6	4004.53	1.00976	0.802389	0.0140182	Nonsignificant	1.04733	0.295702	0.0667151	Nonsignificant	1.0372	0.0268996	0.0526969	Nonsignificant	5	Molecular Function:protein binding (GO:0005515),Molecular Function:zinc ion binding (GO:0008270),Cellular Component:membrane (GO:0016020),Molecular Function:cellulose synthase (UDP-forming) activity (GO:0016760),Biological Process:cellulose biosynthetic process (GO:0030244)	cellulose synthase A	2.4.1.12
103945881	XP_009354748.1	PREDICTED: cellulose synthase A catalytic subunit 3	2455.6	2376.5	2578.9	2470.33	2460.2	2360.7	2407.3	2409.4	2716.8	2682.4	2597.6	2665.6	0.975334	0.423139	-0.0360318	Nonsignificant	1.07904	0.059058	0.109755	Nonsignificant	1.10633	0.00558564	0.145786	Nonsignificant	3	Cellular Component:membrane (GO:0016020),Molecular Function:cellulose synthase (UDP-forming) activity (GO:0016760),Biological Process:cellulose biosynthetic process (GO:0030244)	cellulose synthase A	2.4.1.12
103949047	XP_009358418.1	PREDICTED: cellulose synthase A catalytic subunit 7	748.8	700.6	524.5	657.97	357.3	316.3	302.9	325.5	266.3	234.7	224.5	241.83	0.494706	0.0336025	-1.01536	Significant	0.367546	0.0227454	-1.444	Significant	0.74296	0.0175329	-0.428644	Nonsignificant	5	Molecular Function:protein binding (GO:0005515),Molecular Function:zinc ion binding (GO:0008270),Cellular Component:membrane (GO:0016020),Molecular Function:cellulose synthase (UDP-forming) activity (GO:0016760),Biological Process:cellulose biosynthetic process (GO:0030244)	cellulose synthase A	2.4.1.12
103944068	XP_009352735.1	PREDICTED: cellulose synthase A catalytic subunit 8	1845.5	1439.8	1620.5	1635.27	738.5	735.4	714.3	729.4	613.3	649.2	705.2	655.9	0.446043	0.0160521	-1.16474	Significant	0.401097	0.0109681	-1.31798	Significant	0.899232	0.101298	-0.153234	Nonsignificant	3	Cellular Component:membrane (GO:0016020),Molecular Function:cellulose synthase (UDP-forming) activity (GO:0016760),Biological Process:cellulose biosynthetic process (GO:0030244)	cellulose synthase A	2.4.1.12
103937916	XP_009346173.1	PREDICTED: COBRA-like protein 4	1519.5	1586.2	1433.7	1513.13	873.4	878.4	806.8	852.87	709.8	700.9	663.1	691.27	0.563643	0.000900567	-0.827147	Significant	0.456845	0.00128893	-1.13022	Significant	0.810521	0.00695318	-0.303078	Nonsignificant	3	Biological Process:cellulose microfibril organization (GO:0010215),Biological Process:cell growth (GO:0016049),Cellular Component:anchored component of membrane (GO:0031225)	--	--
103945016	XP_009353798.1	PREDICTED: glucuronoxylan 4-O-methyltransferase 1-like	178.7	161.5	156	165.4	104.3	128.2	108.7	113.73	73.9	94.1	78.3	82.1	0.687626	0.00684151	-0.540304	Nonsignificant	0.496372	0.00086471	-1.01051	Significant	0.721864	0.0311825	-0.470201	Nonsignificant	1	Biological Process:xylan biosynthetic process (GO:0045492)	glucuronoxylan 4-O-methyltransferase	2.1.1.112
103946382	XP_009355344.1	PREDICTED: glucuronoxylan 4-O-methyltransferase 1-like	2668.3	2381.2	2522.4	2523.97	1164.2	1226.8	1120.4	1170.47	907.1	892.6	842.1	880.6	0.463741	0.00142581	-1.10861	Significant	0.348895	0.00160298	-1.51913	Significant	0.752349	0.00264964	-0.410525	Nonsignificant	1	Biological Process:xylan biosynthetic process (GO:0045492)	glucuronoxylan 4-O-methyltransferase	2.1.1.112
103952504	XP_009362363.1	PREDICTED: glucuronoxylan 4-O-methyltransferase 3-like	622.8	521.4	454	532.73	336.1	306.8	348.1	330.33	281.7	302.2	358.2	314.03	0.620073	0.0468614	-0.689491	Significant	0.589476	0.0304223	-0.762496	Significant	0.950656	0.573565	-0.0730049	Nonsignificant	1	Biological Process:xylan biosynthetic process (GO:0045492)	glucuronoxylan 4-O-methyltransferase	2.1.1.112
103950395	XP_009359869.1	PREDICTED: probable beta-1,4-xylosyltransferase IRX10	2628	2915.9	2730.7	2758.2	1504.3	1448.6	1364	1438.97	1398.2	1231.3	1221	1283.5	0.521705	0.000940659	-0.938694	Significant	0.46534	0.00028774	-1.10364	Significant	0.89196	0.0992597	-0.16495	Nonsignificant	--	--	putative beta-1,4-xylosyltransferase IRX10	2.4.2.-
103927248	XP_009334417.1	PREDICTED: probable fructokinase-6, chloroplastic	7626.3	8263.8	7642.7	7844.27	8491.2	8492.2	8113.9	8365.77	5878.5	5907.5	5914.9	5900.3	1.06648	0.115261	0.0928592	Nonsignificant	0.75218	0.011279	-0.41085	Nonsignificant	0.705291	0.00243692	-0.503709	Nonsignificant	2	Molecular Function:ribokinase activity (GO:0004747),Biological Process:D-ribose metabolic process (GO:0006014)	fructokinase	2.7.1.4
103933335	XP_009341299.2	PREDICTED: probable fructokinase-7	5620.9	5907.4	5668.5	5732.27	4230.3	4214.8	3994.7	4146.6	3368.5	3419.5	3595.6	3461.2	0.723379	0.000195975	-0.467177	Nonsignificant	0.60381	5.53e-05	-0.727833	Significant	0.834708	0.00270243	-0.260657	Nonsignificant	2	Molecular Function:ribokinase activity (GO:0004747),Biological Process:D-ribose metabolic process (GO:0006014)	fructokinase	2.7.1.4
103960497	XP_009371257.1	PREDICTED: probable fructokinase-7	60.8	57.4	65.4	61.2	43.6	47.2	40.5	43.77	30.9	34.3	32.3	32.5	0.715142	0.00491997	-0.483699	Nonsignificant	0.531046	0.00232146	-0.913092	Significant	0.742574	0.0142395	-0.429393	Nonsignificant	2	Molecular Function:ribokinase activity (GO:0004747),Biological Process:D-ribose metabolic process (GO:0006014)	fructokinase	2.7.1.4
103947711	XP_009356930.1	PREDICTED: probable glucuronoxylan glucuronosyltransferase IRX7	226.4	182.5	196.1	201.67	94.9	112.7	90.4	99.33	80.1	77.4	76.8	78.1	0.492562	0.0058726	-1.02162	Significant	0.387273	0.01049	-1.36858	Significant	0.786242	0.086168	-0.346955	Nonsignificant	--	--	--	--
103936971	XP_009345137.1	PREDICTED: protein IRX15-LIKE-like	348.9	318.1	379	348.67	227.6	231.6	217.5	225.57	159.2	145.7	152.3	152.4	0.646941	0.0156671	-0.628295	Significant	0.437094	0.00593426	-1.19399	Significant	0.675632	0.000223241	-0.565691	Nonsignificant	1	Biological Process:xylan biosynthetic process (GO:0045492)	--	--
103942677	XP_009351143.1	PREDICTED: protein IRX15-LIKE-like	1268.4	1088	908.8	1088.4	541.8	512.2	519	524.33	593.5	601.8	588.5	594.6	0.481747	0.0314378	-1.05365	Significant	0.546307	0.0412936	-0.872217	Significant	1.13401	0.00754313	0.181435	Nonsignificant	1	Biological Process:xylan biosynthetic process (GO:0045492)	--	--
103950289	XP_018503711.1	PREDICTED: sucrose synthase	39092.5	35198.9	36643.5	36978.3	16009.4	16864.6	14874.2	15916.1	12558.3	11899.1	12561.7	12339.7	0.430416	0.000514852	-1.2162	Significant	0.333701	0.0015379	-1.58337	Significant	0.775298	0.015426	-0.367177	Nonsignificant	2	Biological Process:sucrose metabolic process (GO:0005985),Molecular Function:sucrose synthase activity (GO:0016157)	sucrose synthase	2.4.1.13
103930880	XP_009338562.1	PREDICTED: UDP-glucose 6-dehydrogenase 5-like	302.9	352.8	323.6	326.43	290.3	268.5	253.6	270.8	258.6	218.8	252.4	243.27	0.829572	0.0407667	-0.269561	Nonsignificant	0.745226	0.0126344	-0.42425	Nonsignificant	0.898326	0.168462	-0.154689	Nonsignificant	2	Molecular Function:NAD binding (GO:0051287),Biological Process:oxidation-reduction process (GO:0055114)	UDPglucose 6-dehydrogenase	1.1.1.22
103928376	XP_009335683.1	PREDICTED: UDP-glucuronic acid decarboxylase 2-like	6556.9	5947.7	5799.1	6101.23	4474	4785	4585.8	4614.93	3887.8	3949.1	4271.1	4036	0.756394	0.0139333	-0.402791	Nonsignificant	0.661506	0.00426936	-0.596175	Significant	0.874552	0.0204016	-0.193384	Nonsignificant	--	--	UDP-glucuronate decarboxylase	4.1.1.35
103940426	XP_009348817.1	PREDICTED: UDP-glucuronic acid decarboxylase 2-like	632.6	556	468.9	552.5	367	377.2	357.2	367.13	240.4	258.9	264	254.43	0.664495	0.0573647	-0.58967	Nonsignificant	0.460513	0.0221997	-1.11869	Significant	0.693027	0.000329303	-0.529016	Nonsignificant	--	--	UDP-glucuronate decarboxylase	4.1.1.35
103948402	XP_018503276.1	PREDICTED: UDP-glucuronic acid decarboxylase 5	3337.2	3399.9	3265.2	3334.1	2043.8	2097.1	2013.2	2051.37	2236.8	2119.5	2223.8	2193.37	0.615268	4.17e-05	-0.700712	Significant	0.657859	2.97e-05	-0.60415	Significant	1.06922	0.0405776	0.0965616	Nonsignificant	--	--	UDP-glucuronate decarboxylase	4.1.1.35
103930040	XP_009337607.1	PREDICTED: UDP-glucuronic acid decarboxylase 5-like	8986.7	9200.1	9244.2	9143.67	4367.2	4376	4037.7	4260.3	3927.3	3965.8	3992.8	3961.97	0.465929	9.62e-06	-1.10182	Significant	0.433302	0.000113099	-1.20656	Significant	0.929974	0.111684	-0.104738	Nonsignificant	--	--	UDP-glucuronate decarboxylase	4.1.1.35
103944949	XP_009353708.1	PREDICTED: UDP-glucuronic acid decarboxylase 6	22697.2	22086.7	22592.1	22458.7	10433.5	10881.3	9771.4	10362.1	10272.1	9756.2	10399.9	10142.7	0.461384	3.65e-05	-1.11596	Significant	0.451618	1.46e-06	-1.14683	Significant	0.978833	0.598638	-0.0308653	Nonsignificant	--	--	UDP-glucuronate decarboxylase	4.1.1.35

## Sheet: correlated DEGs
Gene_id		gene_description	Day20_1_fpkm	Day20_2_fpkm	Day20_3_fpkm	Day50_1_fpkm	Day50_2_fpkm	Day50_3_fpkm	Day80_1_fpkm	Day80_2_fpkm	Day80_3_fpkm	Day20 fpkm	Day50 fpkm	Day80 fpkm	Day50vsDay20	Day80vsDay20	Day80vsDay50
103927248	XP_009334417.1	probable fructokinase-6%2C chloroplastic	57.33	61.02	65.02	39.77	43.87	44.91	37.04	42.02	40.44	61.12	42.85	39.83	FALSE	DOWN	FALSE
103933335	XP_009341299.2	probable fructokinase-7	24.95	29.04	29.82	11.8	14.26	12.28	9.52	7.84	9.07	27.94	12.78	8.81	DOWN	DOWN	FALSE
103960497	XP_009371257.1	probable fructokinase-7	15.09	17.74	19.03	9.9	10.7	11.68	6.54	5.89	6.79	17.29	10.76	6.41	DOWN	DOWN	DOWN
103950289	XP_018503711.1	sucrose synthase%2C transcript variant X1||sucrose synthase%2C transcript variant X2	162.15	150.58	145.17	11.46	11.39	9.41	6.77	6.9	5.19	152.64	10.75	6.29	DOWN	DOWN	DOWN
103940242	XP_009348606.1	cellulose synthase A catalytic subunit 1 [UDP-forming]	43.02	37.29	38.86	42.81	39.53	31.32	70.37	63.76	57.17	39.73	37.89	63.77	FALSE	UP	UP
103965250	XP_009376550.1	cellulose synthase A catalytic subunit 2 [UDP-forming]-like	92.56	53.74	65.33	117.14	108.2	73.33	135.49	138.21	108.33	70.55	99.56	127.35	FALSE	UP	UP
103945881	XP_009354748.1	cellulose synthase A catalytic subunit 3 [UDP-forming]-like%2C transcript variant X2||cellulose synthase A catalytic subunit 3 [UDP-forming]-like%2C transcript variant X1	80.49	47.79	57.35	75.5	74.42	54.46	150.24	139.28	120.48	61.88	68.13	136.67	FALSE	UP	UP
103949047	XP_009358418.1	cellulose synthase A catalytic subunit 7 [UDP-forming]-like	72.28	50.7	53.51	1.99	2.9	2.28	0.35	0.32	0.2	58.83	2.39	0.29	DOWN	DOWN	DOWN
103944068	XP_009352735.1	cellulose synthase A catalytic subunit 8 [UDP-forming]-like	72.64	44.37	43.42	1.28	1.96	1.43	0.14	0.06	0.09	53.48	1.56	0.1	DOWN	DOWN	DOWN
103937916	XP_009346173.1	COBRA-like protein 4	271.06	243.66	226.87	5.93	8.71	7.46	0.27	0.39	0.12	247.2	7.37	0.26	DOWN	DOWN	DOWN
103936971	XP_009345137.1	protein IRX15-LIKE-like	43.36	44.93	45.19	9.28	11.29	11.13	2.74	2.39	2.43	44.49	10.57	2.52	DOWN	DOWN	DOWN
103942677	XP_009351143.1	protein IRX15-LIKE-like	124.89	118.46	107.87	1.63	4	3.46	0.02	0.17	0.07	117.07	3.03	0.09	DOWN	DOWN	DOWN
103947711	XP_009356930.1	probable glucuronoxylan glucuronosyltransferase IRX7	94.58	85.36	78.33	23.83	23.34	19.39	27.17	21.5	19.34	86.09	22.19	22.67	DOWN	DOWN	FALSE
103950395	XP_009359869.1	probable beta-1%2C4-xylosyltransferase IRX10	17.41	15.1	15.48	0.67	0.67	0.68	0.66	0.56	0.52	16	0.68	0.58	DOWN	DOWN	FALSE
103945016	XP_009353798.1	glucuronoxylan 4-O-methyltransferase 1-like	28.86	28.25	27.14	1.16	1.5	1.49	0.02	0.13	0	28.08	1.38	0.05	DOWN	DOWN	DOWN
103946382	XP_009355344.1	glucuronoxylan 4-O-methyltransferase 1-like	16.04	13.94	13.7	0.33	0.43	0.32	0.16	0	0	14.56	0.36	0.05	DOWN	DOWN	FALSE
103952504	XP_009362363.1	glucuronoxylan 4-O-methyltransferase 3-like	2.09	1.97	1.77	0.91	0.49	0.79	0.63	0.56	0.73	1.95	0.73	0.64	DOWN	DOWN	FALSE
103930880	XP_009338562.1	UDP-glucose 6-dehydrogenase 5-like	1.37	1.22	1.19	0.6	0.25	0.67	0.29	0.4	0.19	1.26	0.51	0.29	DOWN	DOWN	FALSE
103928376	XP_009335683.1	UDP-glucuronic acid decarboxylase 2-like	50.96	46.55	48.82	22.89	22.63	22.94	17.6	17.46	15.48	48.78	22.82	16.85	DOWN	DOWN	FALSE
103940426	XP_009348817.1	UDP-glucuronic acid decarboxylase 2-like%2C transcript variant X1||UDP-glucuronic acid decarboxylase 2-like%2C transcript variant X2	172.67	160.95	164.78	108.16	117.45	94.56	34.84	31.46	34.89	166.13	106.72	33.73	DOWN	DOWN	DOWN
103948402	XP_018503276.1	UDP-glucuronic acid decarboxylase 5%2C transcript variant X1||UDP-glucuronic acid decarboxylase 5%2C transcript variant X5||UDP-glucuronic acid decarboxylase 5%2C transcript variant X3||UDP-glucuronic acid decarboxylase 5%2C transcript variant X2||UDP-glucuronic acid decarboxylase 5%2C transcript variant X4	230.68	314.08	266.41	35.81	43.45	43.08	45.55	48.84	50.84	270.39	40.78	48.41	DOWN	DOWN	FALSE
103930040	XP_009337607.1	UDP-glucuronic acid decarboxylase 5-like%2C transcript variant X2||UDP-glucuronic acid decarboxylase 5-like%2C transcript variant X1	95.08	124.45	108.17	23.69	26.53	30.2	35.77	35.16	39.61	109.24	26.81	36.84	DOWN	DOWN	UP
103944949	XP_009353708.1	UDP-glucuronic acid decarboxylase 6%2C transcript variant X2||UDP-glucuronic acid decarboxylase 6%2C transcript variant X1	107.01	114.64	105.42	27.64	27.36	27.96	33.33	34.79	35.38	109.02	27.65	34.5	DOWN	DOWN	FALSE

## Sheet: Correlated DAPs
Gene	Protein	Description	Day20_1	Day20_3	Day20_2		Day50_2	Day50_1	Day50_3		Day80_1	Day80_2	Day80_3		Day50.vs.Day20.FC	Day50.vs.Day20.P.value	Day50.vs.Day20.log2FC	Day50.vs.Day20.UP.DOWN	Day80.vs.Day20.FC	Day80.vs.Day20.P.value	Day80.vs.Day20.log2FC	Day80.vs.Day20.UP.DOWN	Day80.vs.Day50.FC	Day80.vs.Day50.P.value	Day80.vs.Day50.log2FC	Day80.vs.Day50.UP.DOWN	GO_NUM	GO_Description	KEGG_Description	KEGG_EC
103950289	XP_018503711.1	PREDICTED: sucrose synthase	39092.5	35198.9	36643.5	36978.3	16009.4	16864.6	14874.2	15916.1	12558.3	11899.1	12561.7	12339.7	0.430416	0.000514852	-1.2162	Significant	0.333701	0.0015379	-1.58337	Significant	0.775298	0.015426	-0.367177	Nonsignificant	2	Biological Process:sucrose metabolic process (GO:0005985),Molecular Function:sucrose synthase activity (GO:0016157)	sucrose synthase	2.4.1.13
103933335	XP_009341299.2	PREDICTED: probable fructokinase-7	5620.9	5907.4	5668.5	5732.27	4230.3	4214.8	3994.7	4146.6	3368.5	3419.5	3595.6	3461.2	0.723379	0.000195975	-0.467177	Nonsignificant	0.60381	5.53e-05	-0.727833	Significant	0.834708	0.00270243	-0.260657	Nonsignificant	2	Molecular Function:ribokinase activity (GO:0004747),Biological Process:D-ribose metabolic process (GO:0006014)	fructokinase	2.7.1.4
103960497	XP_009371257.1	PREDICTED: probable fructokinase-7	60.8	57.4	65.4	61.2	43.6	47.2	40.5	43.77	30.9	34.3	32.3	32.5	0.715142	0.00491997	-0.483699	Nonsignificant	0.531046	0.00232146	-0.913092	Significant	0.742574	0.0142395	-0.429393	Nonsignificant	2	Molecular Function:ribokinase activity (GO:0004747),Biological Process:D-ribose metabolic process (GO:0006014)	fructokinase	2.7.1.4
103949047	XP_009358418.1	PREDICTED: cellulose synthase A catalytic subunit 7	748.8	700.6	524.5	657.97	357.3	316.3	302.9	325.5	266.3	234.7	224.5	241.83	0.494706	0.0336025	-1.01536	Significant	0.367546	0.0227454	-1.444	Significant	0.74296	0.0175329	-0.428644	Nonsignificant	5	Molecular Function:protein binding (GO:0005515),Molecular Function:zinc ion binding (GO:0008270),Cellular Component:membrane (GO:0016020),Molecular Function:cellulose synthase (UDP-forming) activity (GO:0016760),Biological Process:cellulose biosynthetic process (GO:0030244)	cellulose synthase A	2.4.1.12
103944068	XP_009352735.1	PREDICTED: cellulose synthase A catalytic subunit 8	1845.5	1439.8	1620.5	1635.27	738.5	735.4	714.3	729.4	613.3	649.2	705.2	655.9	0.446043	0.0160521	-1.16474	Significant	0.401097	0.0109681	-1.31798	Significant	0.899232	0.101298	-0.153234	Nonsignificant	3	Cellular Component:membrane (GO:0016020),Molecular Function:cellulose synthase (UDP-forming) activity (GO:0016760),Biological Process:cellulose biosynthetic process (GO:0030244)	cellulose synthase A	2.4.1.12
103937916	XP_009346173.1	PREDICTED: COBRA-like protein 4	1519.5	1586.2	1433.7	1513.13	873.4	878.4	806.8	852.87	709.8	700.9	663.1	691.27	0.563643	0.000900567	-0.827147	Significant	0.456845	0.00128893	-1.13022	Significant	0.810521	0.00695318	-0.303078	Nonsignificant	3	Biological Process:cellulose microfibril organization (GO:0010215),Biological Process:cell growth (GO:0016049),Cellular Component:anchored component of membrane (GO:0031225)	--	--
103928376	XP_009335683.1	PREDICTED: UDP-glucuronic acid decarboxylase 2-like	6556.9	5947.7	5799.1	6101.23	4474	4785	4585.8	4614.93	3887.8	3949.1	4271.1	4036	0.756394	0.0139333	-0.402791	Nonsignificant	0.661506	0.00426936	-0.596175	Significant	0.874552	0.0204016	-0.193384	Nonsignificant	--	--	UDP-glucuronate decarboxylase	4.1.1.35
103940426	XP_009348817.1	PREDICTED: UDP-glucuronic acid decarboxylase 2-like	632.6	556	468.9	552.5	367	377.2	357.2	367.13	240.4	258.9	264	254.43	0.664495	0.0573647	-0.58967	Nonsignificant	0.460513	0.0221997	-1.11869	Significant	0.693027	0.000329303	-0.529016	Nonsignificant	--	--	UDP-glucuronate decarboxylase	4.1.1.35
103948402	XP_018503276.1	PREDICTED: UDP-glucuronic acid decarboxylase 5	3337.2	3399.9	3265.2	3334.1	2043.8	2097.1	2013.2	2051.37	2236.8	2119.5	2223.8	2193.37	0.615268	4.17e-05	-0.700712	Significant	0.657859	2.97e-05	-0.60415	Significant	1.06922	0.0405776	0.0965616	Nonsignificant	--	--	UDP-glucuronate decarboxylase	4.1.1.35
103930040	XP_009337607.1	PREDICTED: UDP-glucuronic acid decarboxylase 5-like	8986.7	9200.1	9244.2	9143.67	4367.2	4376	4037.7	4260.3	3927.3	3965.8	3992.8	3961.97	0.465929	9.62e-06	-1.10182	Significant	0.433302	0.000113099	-1.20656	Significant	0.929974	0.111684	-0.104738	Nonsignificant	--	--	UDP-glucuronate decarboxylase	4.1.1.35
103944949	XP_009353708.1	PREDICTED: UDP-glucuronic acid decarboxylase 6	22697.2	22086.7	22592.1	22458.7	10433.5	10881.3	9771.4	10362.1	10272.1	9756.2	10399.9	10142.7	0.461384	3.65e-05	-1.11596	Significant	0.451618	1.46e-06	-1.14683	Significant	0.978833	0.598638	-0.0308653	Nonsignificant	--	--	UDP-glucuronate decarboxylase	4.1.1.35
103947711	XP_009356930.1	PREDICTED: probable glucuronoxylan glucuronosyltransferase IRX7	226.4	182.5	196.1	201.67	94.9	112.7	90.4	99.33	80.1	77.4	76.8	78.1	0.492562	0.0058726	-1.02162	Significant	0.387273	0.01049	-1.36858	Significant	0.786242	0.086168	-0.346955	Nonsignificant	--	--	--	--
103936971	XP_009345137.1	PREDICTED: protein IRX15-LIKE-like	348.9	318.1	379	348.67	227.6	231.6	217.5	225.57	159.2	145.7	152.3	152.4	0.646941	0.0156671	-0.628295	Significant	0.437094	0.00593426	-1.19399	Significant	0.675632	0.000223241	-0.565691	Nonsignificant	1	Biological Process:xylan biosynthetic process (GO:0045492)	--	--
103942677	XP_009351143.1	PREDICTED: protein IRX15-LIKE-like	1268.4	1088	908.8	1088.4	541.8	512.2	519	524.33	593.5	601.8	588.5	594.6	0.481747	0.0314378	-1.05365	Significant	0.546307	0.0412936	-0.872217	Significant	1.13401	0.00754313	0.181435	Nonsignificant	1	Biological Process:xylan biosynthetic process (GO:0045492)	--	--
103950395	XP_009359869.1	PREDICTED: probable beta-1,4-xylosyltransferase IRX10	2628	2915.9	2730.7	2758.2	1504.3	1448.6	1364	1438.97	1398.2	1231.3	1221	1283.5	0.521705	0.000940659	-0.938694	Significant	0.46534	0.00028774	-1.10364	Significant	0.89196	0.0992597	-0.16495	Nonsignificant	--	--	putative beta-1,4-xylosyltransferase IRX10	2.4.2.-
103945016	XP_009353798.1	PREDICTED: glucuronoxylan 4-O-methyltransferase 1-like	178.7	161.5	156	165.4	104.3	128.2	108.7	113.73	73.9	94.1	78.3	82.1	0.687626	0.00684151	-0.540304	Nonsignificant	0.496372	0.00086471	-1.01051	Significant	0.721864	0.0311825	-0.470201	Nonsignificant	1	Biological Process:xylan biosynthetic process (GO:0045492)	glucuronoxylan 4-O-methyltransferase	2.1.1.112
103946382	XP_009355344.1	PREDICTED: glucuronoxylan 4-O-methyltransferase 1-like	2668.3	2381.2	2522.4	2523.97	1164.2	1226.8	1120.4	1170.47	907.1	892.6	842.1	880.6	0.463741	0.00142581	-1.10861	Significant	0.348895	0.00160298	-1.51913	Significant	0.752349	0.00264964	-0.410525	Nonsignificant	1	Biological Process:xylan biosynthetic process (GO:0045492)	glucuronoxylan 4-O-methyltransferase	2.1.1.112
103952504	XP_009362363.1	PREDICTED: glucuronoxylan 4-O-methyltransferase 3-like	622.8	521.4	454	532.73	336.1	306.8	348.1	330.33	281.7	302.2	358.2	314.03	0.620073	0.0468614	-0.689491	Significant	0.589476	0.0304223	-0.762496	Significant	0.950656	0.573565	-0.0730049	Nonsignificant	1	Biological Process:xylan biosynthetic process (GO:0045492)	glucuronoxylan 4-O-methyltransferase	2.1.1.112

## Sheet: Data conversion
			Transcriptome				Proteome				Transcriptome				Proteome				Transcriptome			Proteome
Gene_id	Protein	gene_description	Day20 fpkm	Day50 fpkm	Day80 fpkm		Dat20	Day50	Day80		Day20	Day50	Day80		Dat20	Day50	Day80		Day50vsDay20	Day80vsDay20	Day80vsDay50	Day50.vs.Day20.UP.DOWN	Day80.vs.Day20.UP.DOWN	Day80.vs.Day50.UP.DOWN
103933335	XP_009341299.2	PREDICTED: probable fructokinase-7	27.9367	12.7793	8.80885		5732.27	4146.6	3461.2		1	0.457437	0.315315		1	0.723378	0.60381		DOWN	DOWN	FALSE	Nonsignificant	Significant	Nonsignificant
103960497	XP_009371257.1	PREDICTED: probable fructokinase-7	17.2868	10.7607	6.40716		61.2	43.77	32.5		1	0.622481	0.370639		1	0.715196	0.531046		DOWN	DOWN	DOWN	Nonsignificant	Significant	Nonsignificant
103950289	XP_018503711.1	PREDICTED: sucrose synthase	152.635	10.755	6.28569		36978.3	15916.1	12339.7		1	0.0704619	0.0411811		1	0.430416	0.333701		DOWN	DOWN	DOWN	Significant	Significant	Nonsignificant
103949047	XP_009358418.1	PREDICTED: cellulose synthase A catalytic subunit 7	58.8303	2.38968	0.289555		657.97	325.5	241.83		1	0.0406199	0.00492187		1	0.494703	0.36754		DOWN	DOWN	DOWN	Significant	Significant	Nonsignificant
103944068	XP_009352735.1	PREDICTED: cellulose synthase A catalytic subunit 8	53.4774	1.55998	0.0980848		1635.27	729.4	655.9		1	0.0291708	0.00183413		1	0.446043	0.401096		DOWN	DOWN	DOWN	Significant	Significant	Nonsignificant
103937916	XP_009346173.1	PREDICTED: COBRA-like protein 4	247.2	7.36695	0.259597		1513.13	852.87	691.27		1	0.0298016	0.00105015		1	0.563646	0.456848		DOWN	DOWN	DOWN	Significant	Significant	Nonsignificant
103930880	XP_009338562.1	PREDICTED: UDP-glucose 6-dehydrogenase 5-like	1.25955	0.506133	0.292911		326.433	270.8	243.267		1	0.401838	0.232553		1	0.829572	0.745226		DOWN	DOWN	FALSE	Nonsignificant	Nonsignificant	Nonsignificant
103928376	XP_009335683.1	PREDICTED: UDP-glucuronic acid decarboxylase 2-like	48.7756	22.8202	16.8479		6101.23	4614.93	4036		1	0.467862	0.345416		1	0.756393	0.661506		DOWN	DOWN	FALSE	Nonsignificant	Significant	Nonsignificant
103940426	XP_009348817.1	PREDICTED: UDP-glucuronic acid decarboxylase 2-like	166.132	106.721	33.7313		552.5	367.13	254.43		1	0.642386	0.203038		1	0.664489	0.460507		DOWN	DOWN	DOWN	Nonsignificant	Significant	Nonsignificant
103948402	XP_018503276.1	PREDICTED: UDP-glucuronic acid decarboxylase 5	270.388	40.7767	48.408		3334.1	2051.37	2193.37		1	0.150808	0.179032		1	0.615269	0.65786		DOWN	DOWN	FALSE	Significant	Significant	Nonsignificant
103930040	XP_009337607.1	PREDICTED: UDP-glucuronic acid decarboxylase 5-like	109.235	26.8084	36.8445		9143.67	4260.3	3961.97		1	0.245419	0.337296		1	0.465929	0.433302		DOWN	DOWN	UP	Significant	Significant	Nonsignificant
103944949	XP_009353708.1	PREDICTED: UDP-glucuronic acid decarboxylase 6	109.022	27.6529	34.4961		22458.7	10362.1	10142.7		1	0.253644	0.316414		1	0.461384	0.451618		DOWN	DOWN	FALSE	Significant	Significant	Nonsignificant
103950395	XP_009359869.1	PREDICTED:IRX10	15.9964	0.676291	0.578123		2758.2	1438.97	1283.5		1	0.0422776	0.0361407		1	0.521706	0.46534		DOWN	DOWN	FALSE	Significant	Significant	Nonsignificant
103936971	XP_009345137.1	PREDICTED: protein IRX15-LIKE-like	44.4931	10.5682	2.52076		348.67	225.57	152.4		1	0.237524	0.0566551		1	0.646944	0.43709		DOWN	DOWN	DOWN	Significant	Significant	Nonsignificant
103942677	XP_009351143.1	PREDICTED: protein IRX15-LIKE-like	117.074	3.03073	0.0862541		1088.4	524.33	594.6		1	0.0258873	0.000736747		1	0.481744	0.546307		DOWN	DOWN	DOWN	Significant	Significant	Nonsignificant
103950028	-	UDP-glucuronate:xylan alpha-glucuronosyltransferase 2-like	2.11878	0.10054	0.00438965		-	-	-		1	0.0474518	0.00207179		-	-	-		DOWN	DOWN	FALSE	-	-	-
103945016	XP_009353798.1	PREDICTED: glucuronoxylan 4-O-methyltransferase 1-like	28.0839	1.38346	0.0508149		165.4	113.73	82.1		1	0.0492616	0.0018094		1	0.687606	0.496372		DOWN	DOWN	DOWN	Nonsignificant	Significant	Nonsignificant
103946382	XP_009355344.1	PREDICTED: glucuronoxylan 4-O-methyltransferase 1-like	14.5599	0.360532	0.0529525		2523.97	1170.47	880.6		1	0.0247619	0.00363687		1	0.463742	0.348895		DOWN	DOWN	FALSE	Significant	Significant	Nonsignificant
103952504	XP_009362363.1	PREDICTED: glucuronoxylan 4-O-methyltransferase 3-like	1.946	0.731512	0.637875		532.73	330.33	314.03		1	0.375905	0.327788		1	0.62007	0.589473		DOWN	DOWN	FALSE	Significant	Significant	Nonsignificant
103947711	XP_009356930.1	PREDICTED: IRX7	86.0908	22.1858	22.6714		201.67	99.33	78.1		1	0.257702	0.263343		1	0.492537	0.387266		DOWN	DOWN	FALSE	Significant	Significant	Nonsignificant
