# Supplementary material for: Integrated transcriptomic and proteomic analysis reveals the complex molecular mechanisms underlying stone cell formation in Korla pear
Source: Sci Rep. 2021 Apr 8;11:7688. doi: 10.1038/s41598-021-87262-3 (PMC8032765; doi:10.1038/s41598-021-87262-3)
Supplement: Supplementary file 3 — Supplementary Information 3. [file 41598_2021_87262_MOESM3_ESM.xlsx]

## Sheet: All diff
Gene_id		gene_description	Day20_1_fpkm	Day20_2_fpkm	Day20_3_fpkm	Day50_1_fpkm	Day50_2_fpkm	Day50_3_fpkm	Day80_1_fpkm	Day80_2_fpkm	Day80_3_fpkm	Day20 fpkm	Day50 fpkm	Day80 fpkm	Day50vsDay20	Day80vsDay20	Day80vsDay50
103928864		putative S-adenosyl-L-methionine-dependent methyltransferase SCO7813	4.18035	2.41749	3.56222	0.740349	1.53202	0.937278	0.888947	1.19598	0.74991	3.38669	1.06988	0.944946	DOWN	DOWN	FALSE
103954775		putative S-adenosyl-L-methionine-dependent methyltransferase SCO7813	3.7607	3.32159	3.69416	1.40476	1.07867	1.60419	1.2155	1.16028	0.42852	3.59215	1.36254	0.934767	DOWN	DOWN	FALSE
103947322		S-adenosylmethionine decarboxylase proenzyme	57.118	39.4669	43.9791	34.6526	33.4068	27.4119	27.8129	26.8869	22.3589	46.8546	31.8238	25.6862	DOWN	DOWN	FALSE
103932116		S-adenosylmethionine decarboxylase proenzyme 4-like	1.08941	1.38512	0.561244	0.48991	0.899992	0.375712	0.0360148	0	0.070891	1.01193	0.588538	0.0356353	FALSE	DOWN	DOWN
103953083	XP_009363082.1	S-adenosylmethionine synthase 1	420.924	500.259	469.89	44.0594	49.9102	50.5099	24.0012	22.4334	22.6757	463.691	48.1598	23.0368	DOWN	DOWN	DOWN
103956841		S-adenosylmethionine synthase 1-like	208.113	247.087	230.583	104.189	106.609	108.173	84.0668	76.2384	81.1993	228.594	106.324	80.5015	DOWN	DOWN	FALSE
103928245	XP_009335533.1	S-adenosylmethionine synthase 2-like	75.1573	75.6558	77.7588	15.4386	20.7536	17.2042	5.12364	4.24782	5.27611	76.1906	17.7988	4.88252	DOWN	DOWN	DOWN
103950307	XP_009359772.1	S-adenosylmethionine synthase 2-like	522.977	591.487	559.299	157.832	170.523	168.863	173.539	164.537	177.45	557.921	165.739	171.842	DOWN	DOWN	FALSE
103955322		S-adenosylmethionine synthase 2-like	16.5764	15.5022	15.4888	4.60579	4.69015	4.38885	0.599503	0.310461	0.558972	15.8558	4.5616	0.489646	DOWN	DOWN	DOWN
103955858	XP_009366042.1	S-adenosylmethionine synthase 5-like	35.8936	30.5822	29.7181	9.07707	8.69514	7.58584	5.01842	4.81439	4.46282	32.0646	8.45268	4.76521	DOWN	DOWN	DOWN
103943993		probable polyamine oxidase 5	12.1979	10.4186	11.9805	1.55371	1.88935	2.09568	0.180401	0.355008	0.341441	11.5323	1.84625	0.292284	DOWN	DOWN	DOWN
103951857	XP_009361598.1	probable polyamine oxidase 5	15.36	14.6467	16.8311	11.0441	12.7622	9.3306	3.40469	2.30314	2.70862	15.6126	11.0456	2.80548	FALSE	DOWN	DOWN
103932589		probable polyamine transporter At1g31830%2C transcript variant X1||probable polyamine transporter At1g31830%2C transcript variant X2	10.25	7.74555	9.59976	14.3043	13.2916	13.5238	6.27222	5.75431	5.69822	9.19843	13.7066	5.90825	UP	DOWN	DOWN
103954037		probable polyamine transporter At3g13620	8.58123	6.93284	7.08189	6.55056	6.92619	5.35972	2.6741	2.78325	2.72311	7.53199	6.27882	2.72682	FALSE	DOWN	DOWN
103954039		probable polyamine transporter At3g13620	6.81105	4.72039	6.21619	3.37125	3.86031	2.97235	0.245471	0	0.0301988	5.91587	3.40131	0.0918899	DOWN	DOWN	DOWN
103964373		probable polyamine transporter At3g13620	9.73088	6.79809	7.62069	3.87575	4.0178	2.49664	0.0145253	0.014292	0	8.04989	3.46339	0.00960575	DOWN	DOWN	DOWN
103928101		probable polyamine transporter At3g19553	8.81475	9.77077	8.69943	9.07707	8.22873	7.83514	3.85701	4.92372	5.46122	9.09498	8.38031	4.74732	FALSE	DOWN	DOWN
103957582		polyamine oxidase 1	1.59649	1.02922	1.07836	0.681126	0.818629	0.297145	0.0175928	0.225033	0.138517	1.23469	0.598967	0.127048	FALSE	DOWN	DOWN
103952359	XP_009362203.1	putative germin-like protein 2-1	4.64603	5.03977	4.70821	8.35359	11.8447	13.6568	0.180074	0.118122	0	4.79801	11.2851	0.0993985	UP	DOWN	DOWN
103955832	XP_009366009.1	germin-like protein 5-1	282.527	325.282	286.468	44.6333	48.4439	56.7124	24.2424	24.3214	32.0855	298.093	49.9299	26.8831	DOWN	DOWN	DOWN
103956410		germin-like protein subfamily 3 member 2	3.15896	3.54619	5.85027	3.48316	3.5138	3.05921	0.416094	0.65506	0.327613	4.18514	3.35206	0.466256	FALSE	DOWN	DOWN
103963620		germin-like protein subfamily 3 member 2	5.04022	3.49809	3.32403	3.44008	3.86999	4.05377	0.93931	0.924227	0.606678	3.95411	3.78795	0.823405	FALSE	DOWN	DOWN
103941851		respiratory burst oxidase homolog protein A	9.85885	6.13565	6.18008	6.02561	6.28629	3.25807	2.56637	3.44482	1.61371	7.39153	5.18999	2.54164	FALSE	DOWN	DOWN
103944734	XP_009353482.1	respiratory burst oxidase homolog protein D-like	28.8823	17.5933	20.4617	33.4252	31.2085	17.6555	1.28577	1.29437	0.797302	22.3124	27.4297	1.12581	FALSE	DOWN	DOWN
103950368		respiratory burst oxidase homolog protein D-like	17.8779	12.8946	14.818	10.5178	9.20015	6.50517	1.86718	2.35517	1.83767	15.1968	8.74103	2.02001	DOWN	DOWN	DOWN
103944401		superoxide dismutase [Cu-Zn] 2-like	23.4514	32.1398	29.3672	10.1811	12.2749	15.8272	13.0366	13.453	13.1122	28.3195	12.7611	13.2006	DOWN	DOWN	FALSE
103952385		accelerated cell death 11-like	21.5107	25.5249	24.1565	10.5657	8.14218	6.44264	10.2209	13.6723	9.51227	23.7307	8.38351	11.1351	DOWN	DOWN	FALSE
103961854	XP_009372766.1	aspartyl protease AED3	66.1321	64.8472	67.3162	2.8032	3.67129	3.52747	0.371179	0.50813	0.444727	66.0985	3.33399	0.441345	DOWN	DOWN	DOWN
103934533	XP_009342559.1	aspartyl protease AED3-like	128.739	193.195	179.889	10.4178	9.43087	9.6417	2.04871	2.38714	1.87482	167.275	9.83012	2.10356	DOWN	DOWN	DOWN
103964963	XP_009376250.1	aspartyl protease AED3-like	17.2264	21.1526	19.2567	0.407249	0.517033	0.676693	0.064866	0	0.0478804	19.2119	0.533658	0.0375821	DOWN	DOWN	DOWN
103929316	XP_009336767.1	aspartyl protease family protein 2-like	58.4821	51.3285	54.6243	21.362	22.3663	15.205	9.83713	9.7812	8.69014	54.8116	19.6444	9.43616	DOWN	DOWN	DOWN
103949686	XP_009359069.1	aspartyl protease family protein At5g10770-like%2C transcript variant X1||aspartyl protease family protein At5g10770-like%2C transcript variant X2	3.7458	3.26689	3.69436	0.654883	0.808953	0.254377	0.227583	0.951696	0.363976	3.56902	0.572738	0.514418	DOWN	DOWN	FALSE
103933460		protein ACCELERATED CELL DEATH 6-like	3.07147	3.57113	2.43165	0.163276	0.0840368	0.0968936	0	0	0	3.02475	0.114735	0	DOWN	DOWN	FALSE
108867723		protein ACCELERATED CELL DEATH 6-like	0.73308	0.404683	0.365247	0.11496	0.265079	0.0764082	0	0	0	0.501003	0.152149	0	DOWN	DOWN	DOWN
103961710	XP_009372573.1	probable aspartyl protease At4g16563	14.0075	12.1291	12.6179	8.34954	8.11649	4.88454	2.8487	4.27978	2.65293	12.9182	7.11686	3.26047	DOWN	DOWN	DOWN
103930285		metacaspase-1	9.64913	7.25674	6.41807	5.66528	4.79998	4.74125	1.35353	2.64653	1.33214	7.77465	5.06884	1.7774	DOWN	DOWN	DOWN
103940698		metacaspase-1-like	3.2815	3.02019	2.42838	2.58048	2.18048	2.08796	0.643328	0.485298	0.844211	2.91002	2.28297	0.657612	FALSE	DOWN	DOWN
103952781	XP_009362731.1	metacaspase-1-like	10.1281	10.5536	10.1403	12.012	10.896	10.6463	5.23359	5.46905	4.77489	10.274	11.1848	5.15918	FALSE	DOWN	DOWN
103936469		metacaspase-1-like%2C transcript variant X4||metacaspase-1-like%2C transcript variant X3||metacaspase-1-like%2C transcript variant X2||metacaspase-1-like%2C transcript variant X5||metacaspase-1-like%2C transcript variant X1	4.29848	2.96249	3.52063	2.19427	2.08167	1.60009	1.35886	1.38656	1.15576	3.59386	1.95868	1.30039	DOWN	DOWN	FALSE
103954768		metacaspase-9	0.859173	1.19569	0.66886	0.216537	0.0792533	0.0228446	0	0	0.135778	0.907907	0.106212	0.0452593	DOWN	DOWN	FALSE

## Sheet: all correlated proteins
Gene	Protein	Description	Day20_1	Day20_3	Day20_2		Day50_2	Day50_1	Day50_3		Day80_1	Day80_2	Day80_3		Day50.vs.Day20.FC	Day50.vs.Day20.P.value	Day50.vs.Day20.log2FC	Day50.vs.Day20.UP.DOWN	Day80.vs.Day20.FC	Day80.vs.Day20.P.value	Day80.vs.Day20.log2FC	Day80.vs.Day20.UP.DOWN	Day80.vs.Day50.FC	Day80.vs.Day50.P.value	Day80.vs.Day50.log2FC	Day80.vs.Day50.UP.DOWN	GO_NUM	GO_Description	KEGG_Description	KEGG_EC
103961854	XP_009372766.1	PREDICTED: aspartyl protease AED3	17081.6	15887.8	16052.8	16340.7	7859.6	8103.7	7686.1	7883.13	8028.2	7732.7	7879.3	7880.07	0.482422	0.000805313	-1.05163	Significant	0.482235	0.00123718	-1.05219	Significant	0.999611	0.984583	-0.000561341	Nonsignificant	2	Molecular Function:aspartic-type endopeptidase activity (GO:0004190),Biological Process:proteolysis (GO:0006508)	--	--
103934533	XP_009342559.1	PREDICTED: aspartyl protease AED3-like	10772.6	10432.1	11868.1	11024.3	6607.2	7189.2	6505.6	6767.33	3868.4	3844.5	3791.4	3834.77	0.613858	0.00344206	-0.704023	Significant	0.347848	0.00353588	-1.52347	Significant	0.566658	0.0048375	-0.819449	Significant	2	Molecular Function:aspartic-type endopeptidase activity (GO:0004190),Biological Process:proteolysis (GO:0006508)	--	--
103964963	XP_009376250.1	PREDICTED: aspartyl protease AED3-like	662.5	726.5	690.7	693.23	325.1	337.2	294.9	319.07	264.1	248.7	289.5	267.43	0.460259	0.000176132	-1.11948	Significant	0.385777	0.000131665	-1.37416	Significant	0.838174	0.0407974	-0.254679	Nonsignificant	2	Molecular Function:aspartic-type endopeptidase activity (GO:0004190),Biological Process:proteolysis (GO:0006508)	--	--
103929316	XP_009336767.1	PREDICTED: aspartyl protease family protein 2-like	7403.9	7604.5	7401.3	7469.9	4373.2	4547.9	4301.4	4407.5	3543.1	3467.1	3605.7	3538.63	0.590035	7.07e-06	-0.761128	Significant	0.473719	8.03e-06	-1.0779	Significant	0.802866	0.0016357	-0.316768	Nonsignificant	2	Molecular Function:aspartic-type endopeptidase activity (GO:0004190),Biological Process:proteolysis (GO:0006508)	--	--
103949686	XP_009359069.1	PREDICTED: aspartyl protease family protein At5g10770-like	1706.4	1671.2	1814.5	1730.7	1058.6	1016.1	1001.9	1025.53	658.7	635	661.4	651.7	0.592554	0.00127813	-0.754981	Significant	0.376553	0.00112824	-1.40908	Significant	0.635474	0.000341257	-0.654094	Significant	2	Molecular Function:aspartic-type endopeptidase activity (GO:0004190),Biological Process:proteolysis (GO:0006508)	--	--
103955832	XP_009366009.1	PREDICTED: germin-like protein 5-1	187.3	142.5	149	159.6	156	174	161.8	163.93	183.3	167.1	159.4	169.93	1.02715	0.793734	0.0386486	Nonsignificant	1.06475	0.556938	0.0905082	Nonsignificant	1.0366	0.536219	0.0518596	Nonsignificant	2	Molecular Function:manganese ion binding (GO:0030145),Molecular Function:nutrient reservoir activity (GO:0045735)	--	--
103952781	XP_009362731.1	PREDICTED: metacaspase-1-like	32.9	37.4	38.5	36.27	42.8	42.6	43.9	43.1	38.7	34.7	30.7	34.7	1.18842	0.050867	0.249044	Nonsignificant	0.956801	0.6171	-0.0637085	Nonsignificant	0.805104	0.0639341	-0.312752	Nonsignificant	--	--	--	--
103961710	XP_009372573.1	PREDICTED: probable aspartyl protease At4g16563	1756.1	1618.1	1678.2	1684.13	1086.8	1114	1125.5	1108.77	901.8	900.6	884.6	895.67	0.65836	0.0027471	-0.603051	Significant	0.531826	0.0021811	-0.910973	Significant	0.807804	0.000580504	-0.307922	Nonsignificant	2	Molecular Function:aspartic-type endopeptidase activity (GO:0004190),Biological Process:proteolysis (GO:0006508)	--	--
103951857	XP_009361598.1	PREDICTED: probable polyamine oxidase 5	1864.9	1935.9	1744.4	1848.4	1328.2	1488.1	1341	1385.77	1082.8	1107.6	1120.2	1103.53	0.749711	0.0037462	-0.415593	Nonsignificant	0.597021	0.00432222	-0.744147	Significant	0.796334	0.0270788	-0.328554	Nonsignificant	2	Molecular Function:oxidoreductase activity (GO:0016491),Biological Process:oxidation-reduction process (GO:0055114)	--	--
103952359	XP_009362203.1	PREDICTED: putative germin-like protein 2-1	162.4	156.1	180.9	166.47	157.2	151.7	139	149.3	169.3	173	171.3	171.2	0.896876	0.14203	-0.157019	Nonsignificant	1.02843	0.59108	0.0404494	Nonsignificant	1.14668	0.0507329	0.197469	Nonsignificant	2	Molecular Function:manganese ion binding (GO:0030145),Molecular Function:nutrient reservoir activity (GO:0045735)	--	--
103944734	XP_009353482.1	PREDICTED: respiratory burst oxidase homolog protein D-like	1770	1862.6	1955.4	1862.67	1000.6	1011.8	999.8	1004.07	746.8	739.4	796.7	760.97	0.539048	0.00371432	-0.891514	Significant	0.408536	0.000955795	-1.29146	Significant	0.757885	0.00399346	-0.39995	Nonsignificant	5	Molecular Function:peroxidase activity (GO:0004601),Molecular Function:calcium ion binding (GO:0005509),Cellular Component:membrane (GO:0016020),Molecular Function:oxidoreductase activity (GO:0016491),Biological Process:oxidation-reduction process (GO:0055114)	--	--
103953083	XP_009363082.1	PREDICTED: S-adenosylmethionine synthase 1	6858.1	6814.2	6854.7	6842.33	3169.8	3118.2	2918.5	3068.83	2686.9	2585.8	2523.1	2598.6	0.448507	0.000276116	-1.1568	Significant	0.379783	3.76e-05	-1.39675	Significant	0.846771	0.010405	-0.239956	Nonsignificant	3	Molecular Function:methionine adenosyltransferase activity (GO:0004478),Molecular Function:ATP binding (GO:0005524),Biological Process:S-adenosylmethionine biosynthetic process (GO:0006556)	S-adenosylmethionine synthetase	2.5.1.6
103928245	XP_009335533.1	PREDICTED: S-adenosylmethionine synthase 2-like	2179.6	2200.2	2182.9	2187.57	1419.3	1368.9	1298	1362.07	1347	1412.6	1343.5	1367.7	0.62264	0.00135172	-0.68353	Significant	0.625215	0.00032404	-0.677575	Significant	1.00414	0.900263	0.0059545	Nonsignificant	3	Molecular Function:methionine adenosyltransferase activity (GO:0004478),Molecular Function:ATP binding (GO:0005524),Biological Process:S-adenosylmethionine biosynthetic process (GO:0006556)	S-adenosylmethionine synthetase	2.5.1.6
103950307	XP_009359772.1	PREDICTED: S-adenosylmethionine synthase 2-like	17382.7	16432	15365.4	16393.4	9571.5	9730.8	9146.4	9482.9	8265.1	8303.7	8289.1	8285.97	0.57846	0.0041294	-0.789712	Significant	0.505446	0.00511209	-0.98437	Significant	0.87378	0.020222	-0.194658	Nonsignificant	3	Molecular Function:methionine adenosyltransferase activity (GO:0004478),Molecular Function:ATP binding (GO:0005524),Biological Process:S-adenosylmethionine biosynthetic process (GO:0006556)	S-adenosylmethionine synthetase	2.5.1.6
103955858	XP_009366042.1	PREDICTED: S-adenosylmethionine synthase 5-like	419.5	458.8	433.5	437.27	381.8	398.8	363.1	381.23	347.7	312.6	323.1	327.8	0.871855	0.0226526	-0.197839	Nonsignificant	0.749657	0.00220443	-0.415698	Nonsignificant	0.859841	0.0218022	-0.217858	Nonsignificant	3	Molecular Function:methionine adenosyltransferase activity (GO:0004478),Molecular Function:ATP binding (GO:0005524),Biological Process:S-adenosylmethionine biosynthetic process (GO:0006556)	S-adenosylmethionine synthetase	2.5.1.6

## Sheet: Other DEGs
Gene_id		gene_description	Day20_1_fpkm	Day20_2_fpkm	Day20_3_fpkm	Day50_1_fpkm	Day50_2_fpkm	Day50_3_fpkm	Day80_1_fpkm	Day80_2_fpkm	Day80_3_fpkm	Day20 fpkm	Day50 fpkm	Day80 fpkm	Day50vsDay20	Day80vsDay20	Day80vsDay50
103953083	XP_009363082.1	S-adenosylmethionine synthase 1	420.924	500.259	469.89	44.0594	49.9102	50.5099	24.0012	22.4334	22.6757	463.691	48.1598	23.0368	DOWN	DOWN	DOWN
103928245	XP_009335533.1	S-adenosylmethionine synthase 2-like	75.1573	75.6558	77.7588	15.4386	20.7536	17.2042	5.12364	4.24782	5.27611	76.1906	17.7988	4.88252	DOWN	DOWN	DOWN
103950307	XP_009359772.1	S-adenosylmethionine synthase 2-like	522.977	591.487	559.299	157.832	170.523	168.863	173.539	164.537	177.45	557.921	165.739	171.842	DOWN	DOWN	FALSE
103955858	XP_009366042.1	S-adenosylmethionine synthase 5-like	35.8936	30.5822	29.7181	9.07707	8.69514	7.58584	5.01842	4.81439	4.46282	32.0646	8.45268	4.76521	DOWN	DOWN	DOWN
103951857	XP_009361598.1	probable polyamine oxidase 5	15.36	14.6467	16.8311	11.0441	12.7622	9.3306	3.40469	2.30314	2.70862	15.6126	11.0456	2.80548	FALSE	DOWN	DOWN
103952359	XP_009362203.1	putative germin-like protein 2-1	4.64603	5.03977	4.70821	8.35359	11.8447	13.6568	0.180074	0.118122	0	4.79801	11.2851	0.0993985	UP	DOWN	DOWN
103955832	XP_009366009.1	germin-like protein 5-1	282.527	325.282	286.468	44.6333	48.4439	56.7124	24.2424	24.3214	32.0855	298.093	49.9299	26.8831	DOWN	DOWN	DOWN
103944734	XP_009353482.1	respiratory burst oxidase homolog protein D-like	28.8823	17.5933	20.4617	33.4252	31.2085	17.6555	1.28577	1.29437	0.797302	22.3124	27.4297	1.12581	FALSE	DOWN	DOWN
103961854	XP_009372766.1	aspartyl protease AED3	66.1321	64.8472	67.3162	2.8032	3.67129	3.52747	0.371179	0.50813	0.444727	66.0985	3.33399	0.441345	DOWN	DOWN	DOWN
103934533	XP_009342559.1	aspartyl protease AED3-like	128.739	193.195	179.889	10.4178	9.43087	9.6417	2.04871	2.38714	1.87482	167.275	9.83012	2.10356	DOWN	DOWN	DOWN
103964963	XP_009376250.1	aspartyl protease AED3-like	17.2264	21.1526	19.2567	0.407249	0.517033	0.676693	0.064866	0	0.0478804	19.2119	0.533658	0.0375821	DOWN	DOWN	DOWN
103929316	XP_009336767.1	aspartyl protease family protein 2-like	58.4821	51.3285	54.6243	21.362	22.3663	15.205	9.83713	9.7812	8.69014	54.8116	19.6444	9.43616	DOWN	DOWN	DOWN
103949686	XP_009359069.1	aspartyl protease family protein At5g10770-like%2C transcript variant X1||aspartyl protease family protein At5g10770-like%2C transcript variant X2	3.7458	3.26689	3.69436	0.654883	0.808953	0.254377	0.227583	0.951696	0.363976	3.56902	0.572738	0.514418	DOWN	DOWN	FALSE
103961710	XP_009372573.1	probable aspartyl protease At4g16563	14.0075	12.1291	12.6179	8.34954	8.11649	4.88454	2.8487	4.27978	2.65293	12.9182	7.11686	3.26047	DOWN	DOWN	DOWN
103952781	XP_009362731.1	metacaspase-1-like	10.1281	10.5536	10.1403	12.012	10.896	10.6463	5.23359	5.46905	4.77489	10.274	11.1848	5.15918	FALSE	DOWN	DOWN

## Sheet: correlated DEPs
Gene	Protein	Description	Day20_1	Day20_3	Day20_2		Day50_2	Day50_1	Day50_3		Day80_1	Day80_2	Day80_3		Day50.vs.Day20.FC	Day50.vs.Day20.P.value	Day50.vs.Day20.log2FC	Day50.vs.Day20.UP.DOWN	Day80.vs.Day20.FC	Day80.vs.Day20.P.value	Day80.vs.Day20.log2FC	Day80.vs.Day20.UP.DOWN	Day80.vs.Day50.FC	Day80.vs.Day50.P.value	Day80.vs.Day50.log2FC	Day80.vs.Day50.UP.DOWN	GO_NUM	GO_Description	KEGG_Description	KEGG_EC
103961854	XP_009372766.1	PREDICTED: aspartyl protease AED3	17081.6	15887.8	16052.8	16340.7	7859.6	8103.7	7686.1	7883.13	8028.2	7732.7	7879.3	7880.07	0.482422	0.000805313	-1.05163	Significant	0.482235	0.00123718	-1.05219	Significant	0.999611	0.984583	-0.000561341	Nonsignificant	2	Molecular Function:aspartic-type endopeptidase activity (GO:0004190),Biological Process:proteolysis (GO:0006508)	--	--
103934533	XP_009342559.1	PREDICTED: aspartyl protease AED3-like	10772.6	10432.1	11868.1	11024.3	6607.2	7189.2	6505.6	6767.33	3868.4	3844.5	3791.4	3834.77	0.613858	0.00344206	-0.704023	Significant	0.347848	0.00353588	-1.52347	Significant	0.566658	0.0048375	-0.819449	Significant	2	Molecular Function:aspartic-type endopeptidase activity (GO:0004190),Biological Process:proteolysis (GO:0006508)	--	--
103964963	XP_009376250.1	PREDICTED: aspartyl protease AED3-like	662.5	726.5	690.7	693.23	325.1	337.2	294.9	319.07	264.1	248.7	289.5	267.43	0.460259	0.000176132	-1.11948	Significant	0.385777	0.000131665	-1.37416	Significant	0.838174	0.0407974	-0.254679	Nonsignificant	2	Molecular Function:aspartic-type endopeptidase activity (GO:0004190),Biological Process:proteolysis (GO:0006508)	--	--
103929316	XP_009336767.1	PREDICTED: aspartyl protease family protein 2-like	7403.9	7604.5	7401.3	7469.9	4373.2	4547.9	4301.4	4407.5	3543.1	3467.1	3605.7	3538.63	0.590035	7.07e-06	-0.761128	Significant	0.473719	8.03e-06	-1.0779	Significant	0.802866	0.0016357	-0.316768	Nonsignificant	2	Molecular Function:aspartic-type endopeptidase activity (GO:0004190),Biological Process:proteolysis (GO:0006508)	--	--
103949686	XP_009359069.1	PREDICTED: aspartyl protease family protein At5g10770-like	1706.4	1671.2	1814.5	1730.7	1058.6	1016.1	1001.9	1025.53	658.7	635	661.4	651.7	0.592554	0.00127813	-0.754981	Significant	0.376553	0.00112824	-1.40908	Significant	0.635474	0.000341257	-0.654094	Significant	2	Molecular Function:aspartic-type endopeptidase activity (GO:0004190),Biological Process:proteolysis (GO:0006508)	--	--
103961710	XP_009372573.1	PREDICTED: probable aspartyl protease At4g16563	1756.1	1618.1	1678.2	1684.13	1086.8	1114	1125.5	1108.77	901.8	900.6	884.6	895.67	0.65836	0.0027471	-0.603051	Significant	0.531826	0.0021811	-0.910973	Significant	0.807804	0.000580504	-0.307922	Nonsignificant	2	Molecular Function:aspartic-type endopeptidase activity (GO:0004190),Biological Process:proteolysis (GO:0006508)	--	--
103951857	XP_009361598.1	PREDICTED: probable polyamine oxidase 5	1864.9	1935.9	1744.4	1848.4	1328.2	1488.1	1341	1385.77	1082.8	1107.6	1120.2	1103.53	0.749711	0.0037462	-0.415593	Nonsignificant	0.597021	0.00432222	-0.744147	Significant	0.796334	0.0270788	-0.328554	Nonsignificant	2	Molecular Function:oxidoreductase activity (GO:0016491),Biological Process:oxidation-reduction process (GO:0055114)	--	--
103944734	XP_009353482.1	PREDICTED: respiratory burst oxidase homolog protein D-like	1770	1862.6	1955.4	1862.67	1000.6	1011.8	999.8	1004.07	746.8	739.4	796.7	760.97	0.539048	0.00371432	-0.891514	Significant	0.408536	0.000955795	-1.29146	Significant	0.757885	0.00399346	-0.39995	Nonsignificant	5	Molecular Function:peroxidase activity (GO:0004601),Molecular Function:calcium ion binding (GO:0005509),Cellular Component:membrane (GO:0016020),Molecular Function:oxidoreductase activity (GO:0016491),Biological Process:oxidation-reduction process (GO:0055114)	--	--
103953083	XP_009363082.1	PREDICTED: S-adenosylmethionine synthase 1	6858.1	6814.2	6854.7	6842.33	3169.8	3118.2	2918.5	3068.83	2686.9	2585.8	2523.1	2598.6	0.448507	0.000276116	-1.1568	Significant	0.379783	3.76e-05	-1.39675	Significant	0.846771	0.010405	-0.239956	Nonsignificant	3	Molecular Function:methionine adenosyltransferase activity (GO:0004478),Molecular Function:ATP binding (GO:0005524),Biological Process:S-adenosylmethionine biosynthetic process (GO:0006556)	S-adenosylmethionine synthetase	2.5.1.6
103928245	XP_009335533.1	PREDICTED: S-adenosylmethionine synthase 2-like	2179.6	2200.2	2182.9	2187.57	1419.3	1368.9	1298	1362.07	1347	1412.6	1343.5	1367.7	0.62264	0.00135172	-0.68353	Significant	0.625215	0.00032404	-0.677575	Significant	1.00414	0.900263	0.0059545	Nonsignificant	3	Molecular Function:methionine adenosyltransferase activity (GO:0004478),Molecular Function:ATP binding (GO:0005524),Biological Process:S-adenosylmethionine biosynthetic process (GO:0006556)	S-adenosylmethionine synthetase	2.5.1.6
103950307	XP_009359772.1	PREDICTED: S-adenosylmethionine synthase 2-like	17382.7	16432	15365.4	16393.4	9571.5	9730.8	9146.4	9482.9	8265.1	8303.7	8289.1	8285.97	0.57846	0.0041294	-0.789712	Significant	0.505446	0.00511209	-0.98437	Significant	0.87378	0.020222	-0.194658	Nonsignificant	3	Molecular Function:methionine adenosyltransferase activity (GO:0004478),Molecular Function:ATP binding (GO:0005524),Biological Process:S-adenosylmethionine biosynthetic process (GO:0006556)	S-adenosylmethionine synthetase	2.5.1.6

## Sheet: READ ME
Genes and proteins related to apoplastic ROS production, programmed cell death and SAM metabolic process
	Sheets	Discription
	sheet: All DEGs	This sheet includes all of differentially expressed genes (DEGs) identified in this paper
	sheet: All correlated proteins	This sheet includes all of proteins correlated with genes identified in this paper (including differenly /not differentially accumulated proteins)
	sheet: All correlated DEGs	This sheet includes DEGs correlated with proteins, including including differentially /not differentially accumulated proteins
	sheet: Correlated DAPs	This sheet includes all of differentially accumulated proteins that correlated with DEGs
	Data conversion	This sheet includes all of DEGs and DAPs used to draw heat map grath in text file, including normalized figuers using Min-MAX normalization method

## Sheet: Data conversion
			Transcriptome				Proteome			Transcriptome				Proteome				Transcriptome			Proteome
Gene_id	Protein	gene_description	Day20 fpkm	Day50 fpkm	Day80 fpkm		Dat20	Day50	Day80	Day20	Day50	Day80		Dat20	Day50	Day80		Day50vsDay20	Day80vsDay20	Day80vsDay50	Day50.vs.Day20.UP.DOWN	Day80.vs.Day20.UP.DOWN	Day80.vs.Day50.UP.DOWN
103928245	XP_009335533.1	PREDICTED: S-adenosylmethionine synthase 2-like	76.1906	17.7988	4.88252		1848.4	1385.77	1103.53	1	0.233608	0.064083		1	0.749711	0.597021		DOWN	DOWN	DOWN	Nonsignificant	Significant	Nonsignificant
103929316	XP_009336767.1	PREDICTED: aspartyl protease family protein 2-like	54.8116	19.6444	9.43616		1862.67	1004.07	760.967	1	0.358399	0.172156		1	0.539048	0.408536		DOWN	DOWN	DOWN	Significant	Significant	Nonsignificant
103934533	XP_009342559.1	PREDICTED: aspartyl protease AED3-like	167.275	9.83012	2.10356		6842.33	3068.83	2598.6	1	0.0587663	0.0125755		1	0.448507	0.379783		DOWN	DOWN	FALSE	Significant	Significant	Nonsignificant
103944734	XP_009353482.1	PREDICTED: respiratory burst oxidase homolog protein D-like	22.3124	27.4297	1.12581		2187.57	1362.07	1367.7	0.813439	1	0.0410435		1	0.62264	0.625215		DOWN	DOWN	DOWN	Significant	Significant	Nonsignificant
103949686	XP_009359069.1	PREDICTED: aspartyl protease family protein At5g10770-like	3.56902	0.572738	0.514418		16393.4	9482.9	8285.97	1	0.160475	0.144134		1	0.57846	0.505446		FALSE	DOWN	DOWN	Significant	Significant	Nonsignificant
103950307	XP_009359772.1	PREDICTED: S-adenosylmethionine synthase 2-like	557.921	165.739	171.842		1684.13	1108.77	895.667	1	0.297066	0.308004		1	0.65836	0.531826		UP	DOWN	DOWN	Significant	Significant	Nonsignificant
103951857	XP_009361598.1	PREDICTED: probable polyamine oxidase 5	15.6126	11.0456	2.80548		16340.7	7883.13	7880.07	1	0.707484	0.179694		1	0.482422	0.482235		DOWN	DOWN	DOWN	Significant	Significant	Nonsignificant
103952359	XP_009362203.1	PREDICTED: putative germin-like protein 2-1	4.79801	11.2851	0.0993985		166.47	149.3	171.2	0.425165	1	0.00880798		0.972371	0.872079	1		FALSE	DOWN	DOWN	Significant	Significant	Significant
103952781	XP_009362731.1	PREDICTED: metacaspase-1-like	10.274	11.1848	5.15918		36.27	43.1	34.7	0.91857	1	0.461268		0.841531	1	0.805104		DOWN	DOWN	DOWN	Significant	Significant	Nonsignificant
103953083	XP_009363082.1	PREDICTED: S-adenosylmethionine synthase 1	463.691	48.1598	23.0368		11024.3	6767.33	3834.77	1	0.103862	0.0496813		1	0.613858	0.347848		DOWN	DOWN	DOWN	Significant	Significant	Nonsignificant
103955832	XP_009366009.1	PREDICTED: germin-like protein 5-1	298.093	49.9299	26.8831		159.6	163.93	169.93	1	0.167498	0.0901837		0.973586	0.964691	1		DOWN	DOWN	DOWN	Significant	Significant	Significant
103955858	XP_009366042.1	PREDICTED: S-adenosylmethionine synthase 5-like	32.0646	8.45268	4.76521		437.27	381.23	327.8	1	0.263614	0.148613		1	0.871841	0.749651		DOWN	DOWN	DOWN	Nonsignificant	Nonsignificant	Nonsignificant
103961710	XP_009372573.1	PREDICTED: probable aspartyl protease At4g16563	12.9182	7.11686	3.26047		693.233	319.067	267.433	1	0.550919	0.252394		1	0.460259	0.385777		DOWN	DOWN	FALSE	Nonsignificant	Nonsignificant	Nonsignificant
103961854	XP_009372766.1	PREDICTED: aspartyl protease AED3	66.0985	3.33399	0.441345		7469.9	4407.5	3538.63	1	0.0504397	0.00667708		1	0.590035	0.473719		DOWN	DOWN	DOWN	Nonsignificant	Nonsignificant	Nonsignificant
103964963	XP_009376250.1	PREDICTED: aspartyl protease AED3-like	19.2119	0.533658	0.0375821		1730.7	1025.53	651.7	1	0.0277775	0.00195619		1	0.592554	0.376553		FALSE	DOWN	DOWN	Nonsignificant	Nonsignificant	Nonsignificant
