# Supplementary material for: Integrated transcriptomic and proteomic analysis reveals the complex molecular mechanisms underlying stone cell formation in Korla pear
Source: Sci Rep. 2021 Apr 8;11:7688. doi: 10.1038/s41598-021-87262-3 (PMC8032765; doi:10.1038/s41598-021-87262-3)
Supplement: Supplementary file 4 — Supplementary Information 4. [file 41598_2021_87262_MOESM4_ESM.xlsx]

## Sheet: READ ME
Genes slected for qPCR validation
Sheets		Discription
Sheet: FPKM value and data conversion		This sheet include FPKM value of the differentially expressed genes (DEGs) selected for qPCR validation and normalized figuers that transformed FPKM value to a value between 0.0 and 1.0 by Min-Max normalization method.
Sheet:qPCR results and data conversion		This sheet includes qPCR quantification data of DEGs and normalized figuers that transformed qPCR value to a value between 0.0 and 1.0 by Min-Max normalization method.
Sheet: Genes and primers		This sheet includes Refference genes ID and primers information

## Sheet: FPKM value
			RNA-seq fpkm value			Converted RNA-seq value
	Gene-id	discription	Day20 fpkm	Day50 fpkm	Day80 fpkm	Day20	Day50	Day80
	103944068	Cellulose synthase A catalytic subunit 8	53.4774	1.55998	0.0980848	1	0.0291708	0.00183413
	103956004	Cellulose synthase A catalytic subunit 7	50.1061	1.34381	0.0980356	1	0.0268194	0.00195656
	103945016	Glucuronoxylan 4-O-methyltransferase 1-like	28.0839	1.38346	0.0508149	1	0.0492616	0.0018094
	103947711	Glucuronoxylan glucuronosyltransferase IRX7	86.0908	22.1858	22.6714	1	0.257702	0.263343
	103959581	Laccase-4	138.585	3.35656	0.363666	1	0.0242202	0.00262414
	103937821	Peroxidase 72-like	267.099	10.6843	0.446846	1	0.0400013	0.00167296
	103950368	Respiratory burst oxidase homolog protein D-like	15.1968	8.74103	2.02001	1	0.575187	0.132923
	103955832	Germin-like protein 5-1	298.093	49.9299	26.8831	1	0.167498	0.0901837
	103951857	Polyamine oxidase 5	15.6126	11.0456	2.80548	1	0.707484	0.179694
	103944401	Superoxide dismutase [Cu-Zn] 2-like	28.3195	12.7611	13.2006	1	0.450612	0.466132
	103958733	Microtubule-associated protein RP/EB 1A	63.2467	33.9746	36.5131	1	0.537176	0.577313
	103937916	COBRA-like protein 4	247.2	7.36695	0.259597	1	0.0298016	0.00105015
	103930413	Vegetative cell wall protein gp1-like	9.2504	0.769292	0	1	0.0831631	0
	103957582	Polyamine oxidase 1	1.23469	0.598967	0.127048	1	0.485114	0.102898
	103956622	Linoleate 9S-lipoxygenase 5	8.88526	5.62384	3.95883	1	0.63294	0.445551
Note: This sheet includes RNA-seq fpkm value of15 genes secelceted for validation, including normalized figuers using Min-MAX normalization method

## Sheet: qPCR results
			qPCR value			Converted qPCR value
	Gene-id	discription	Day20	Day50	Day80	Day20	Day50	Day80
	103944068	Cellulose synthase A catalytic subunit 8	6.04625	1.52692	0.515491	1	0.252541	0.085258
	103956004	Cellulose synthase A catalytic subunit 7	2.15109	0.547308	0.368298	1	0.254433	0.171214
	103945016	Glucuronoxylan 4-O-methyltransferase 1-like	2.22391	0.230318	0.0605206	1	0.103565	0.0272136
	103947711	Glucuronoxylan glucuronosyltransferase IRX7	1.46235	0.884994	0.582315	1	0.605185	0.398204
	103959581	Laccase-4	1.40419	0.178318	0.0682111	1	0.12699	0.0485769
	103937821	Peroxidase 72-like	0.697567	0.992339	0.420489	0.702953	1	0.423736
	103950368	Respiratory burst oxidase homolog protein D-like	2.47682	0.256412	0.203899	1	0.103525	0.0823229
	103955832	Germin-like protein 5-1	0.618483	0.144033	0.0335757	1	0.232881	0.0542872
	103951857	Polyamine oxidase 5	2.34381	0.451343	0.346228	1	0.192568	0.14772
	103944401	Superoxide dismutase [Cu-Zn] 2-like	0.6886	0.248625	0.051688	1	0.361059	0.0750624
	103958733	Microtubule-associated protein RP/EB 1A	0.910375	0.553655	0.652902	1	0.608162	0.717179
	103937916	COBRA-like protein 4	1.51217	0.0704129	0.00593294	1	0.0465643	0.00392347
	103930413	Vegetative cell wall protein gp1-like	0.814513	0.118646	0.0231453	1	0.145665	0.0284161
	103957582	Polyamine oxidase 1	1.69109	0.139334	0.00758765	1	0.0823929	0.00448683
	103956622	Linoleate 9S-lipoxygenase 5	1.45646	0.594305	0.2373	1	0.408047	0.162929
Note: This sheet includes quantification results of qPCR analysis of 15 genes, including normalized figuers using Min-MAX normalization method

## Sheet: Genes and primers
Refference Gene id	gene_name	Discription
103944068	LOC103944068	cellulose synthase A catalytic subunit 8 [UDP-forming]-like
103956004	LOC103956004	cellulose synthase A catalytic subunit 7 [UDP-forming]
103945016	LOC103945016	glucuronoxylan 4-O-methyltransferase 1-like
103947711	LOC103947711	probable glucuronoxylan glucuronosyltransferase IRX7
103959581	LOC103959581	laccase-4
103937821	LOC103937821	peroxidase 72-like
103950368	LOC103950368	respiratory burst oxidase homolog protein D-like
103955832	LOC103955832	germin-like protein 5-1
103951857	LOC103951857	probable polyamine oxidase 5
103944401	LOC103944401	superoxide dismutase [Cu-Zn] 2-like
103958733	LOC103958733	microtubule-associated protein RP/EB family member 1A
103937916	LOC103937916	COBRA-like protein 4
103930413	LOC103930413	vegetative cell wall protein gp1-like
103957582	LOC103957582	polyamine oxidase 1
103956622	LOC103956622	Linoleate 9S-lipoxygenase 5
Discription	Primer sequence	Product length
cellulose synthase A catalytic subunit 8	F：ATGTGTTTCTTGATGGACCCT	154bp
	R：GACCTTGAATGCCATCCAGT
cellulose synthase A catalytic subunit 7	F：TCTTGCCTATTGTATCCTCCC	130bp
	R：CTCAAGAATGCCGGTTCCAA
glucuronoxylan 4-O-methyltransferase 1-like	F：AGATAAGTTCTCCAAGGC	132bp
	R：ACATGAATTATTTACTCAGGG
probable glucuronoxylan glucuronosyltransferase IRX7	F：ATTTCGGTTCTTGCTTCCACA	123bp
	R：CCTCTTGACATGGGTGCT
laccase-4	F：GTTCCTTATCCATTCCCAGCA	140bp
	R：TTTATAGTGTGAGCATCCGAGA
peroxidase 72-like	F：TGACATTTTGGCTCTTGCT	196bp
	R：AACAAGATCAACAATGTCGAG
respiratory burst oxidase homolog protein D-like	F：TTCAAATACAAGAGCGGGCAA	107bp
	R：CTTAGGTAGTCATCTCCAGGT
germin-like protein 5-1	F：CACCGTCTTAGGCAGCTCT	193bp
	R：TAAAGTCACCAAGGAGCCGAAT
probable polyamine oxidase 5	F：CATCCTCCTCTAAAGTCCCAA	114bp
	R：CGTCTTCCTCATCCACCA
superoxide dismutase [Cu-Zn] 2-like	F：AGGAAATCAAATGGCTAGTGT	123bp
	R：CTAATCCTCCCCTGTATGTGT
microtubule-associated protein RP/EB family member 1A	F：TTTACATAACCCTGGCACTGGA	160bp
	R：CAAAAGGTCCACAGAGAGC
COBRA-like protein 4	F：GTTGTGTTTCCTTTTCGTCCT	137bp
	R：TTTGGGTGTGTTTATTCCTGT
vegetative cell wall protein gp1-like	F：CTTTTGAATTACTGTGGCAAG	148bp
	R：TTTTAAAGGAAACGTGCACAA
Polyamine oxidase 5	F：CAGAAAACGCCCATAGAGC	146bp
	R：TGTGAAAACTGACCTGGCATC
Linoleate 9S-lipoxygenase 5	F：TTCCTCAAAACAATTACAGCTC	100bp
	R：TTTGCCCAAGATAAACCTCA
